# Supplementary material for: Bioinformatic analysis of the neprilysin (M13) family of peptidases reveals complex evolutionary and functional relationships
Source: BMC Evol Biol. 2008 Jan 23;8:16. doi: 10.1186/1471-2148-8-16 (PMC2259306; doi:10.1186/1471-2148-8-16)
Supplement: Additional file 2 — Multiple sequence alignment of M13 protein sequences. A multiple sequence alignment of M13 proteins generated using MUSCLE and edited to remove uninformative regions. [file 1471-2148-8-16-S2.fas]

>DmeCG9634 , 724 bases, 0 checksum.
ILYVTTACLCALLLLIAFWPEVPFYLRAPLCLDKECVESSRQLLLWANTSKSPCHETYEW
ACGNFASNHEFVIKRGEWNYETYNEYQELNELNRFIMLPNSQ--GSVESTVSSLYRSCRE
TDVLDKSQSDLLRAINAVYGWQAFRDS-RLQSWEYKRVLVVLQAK-HGIFPYYRVTVENG
FSNPHDYVITLDEG-ELGLPDK--YFYGNDADE-EVVRGYKLLLRDF-AINMGIVSREAD
LFADDIFHYERRIVNHIEDADANRPINKL---MRLADLKIKAPSLPILESLQAIFPKT--
-KITEDEVLVRDPEVMHALSVLLSTSDKKPINNFIVWSLARKMLPHLSKEYRTLAETFDH
ALYGRT-ASYPRWLICSKVVRDWLPFAVDALQQQPPRFEQGNEELLKLMFFSLRNQLKDS
LEQAKWLEPAARQFIQKKLNEMRLQFGIPDEVLQQTYLAQYYNLILNNVF-FVEHLEWIW
TFQMEKKLGPLAILDVIVSEMYTRPQAIA--YSNKLNMLLVSKVLISSNYY-DYRYPVAV
NFARIGTDILEALIDNFSTFLLQFNTQSTDISYAQPDVNCLAAGQPPRLVHELNELSSNA
LKSFHVSAARTAARALSQGSGIDQA-NTYEAL--GLTR------RLRIPGLRSFNENELF
TLSYMQQHCSTIAKDYARIKPLVESQLAESYLFNATWQHIQFLPRSTNCAAAE----AT-
CSNL
>CbrP14401 , 724 bases, 0 checksum.
--LIILIISLGQLGFHPALNYHQRKRLDQPCETIECVKYSASLLESMNSSIDPCENFHEH
VCSGFTP----------------KKRNFDRLLSLIIHQDTDH--DKAVNIVRKMLSKCAL
ESTQPRNLSTII--PDGI-PFPILSINWTSSTHDLTQILIHIIKHTSDDAGIIG--ITPS
DSEFTMFTVKPNSP-SLTL----YQFRNVLDILKRSVPESISNTTQY-----KEMD--YQ
KKLNDVVNLQKQLEEIEFAA-----NPDV---LPLAFMQEQLPIIDWGLLMDSWYPNG--
-RLTFNKVFGFNTTYYRKINELLISTPSETLYNLLLLRSFKFLRAELSSELEDT------
---------------CLLQVSRTVP---GKIVLH-GSAEPKATELFDQMRQTIHNHLRNS
LTSLKWMDERGIKEAQRKLNRTKTFFGNGEDLIDE--------LDISYGYSYISTLCRVL
VWQTKNMFRA---IAENTVNIFLN---AEVFYSVERNEITISRSLLHYPFI-SSHLPNYT
NFATVASRIIPQLIHIFDERGRFYDSKGVHRDWWNTETERYFMLIKLCFMK---------
------MQQNVLGASVS------VGWNAYHST--TEPY-------EVLPGM-NKTDAQLF
FYSLVKTMCNSNS-----------------VKINDALESVPEFKSAFHCQNGTVMNPTTK
CRMA
>DmeCG4725 , 724 bases, 0 checksum.
LFEIQLCDVTEARQNH-MNRMQMSGNFPDSREEQLV-KIATDVQKYMNLSADPCTDFFEY
ACGQWGRYHKQLRPDELSTAQQLMETKISEQLQQLLTQPLPP-QMTNVRKVRAFYESCVA
VEANASRRRFLMKILKDNGGLRNVPNSWQHN--QWVQTLGELRRN-YGLDILLGLEIDLN
LQTMKGNTIYFGEP-KLTI-IPAEHCNALATRGAQVRDEVYELVQQQ---VTGMDTGEAA
RFAGDIIRFEFELCKQMGEQDIQKPEEEFYGAMTLTELTSEMNHLDFKMLVEVILESQ--
------QVYLRSPEYVKHVVRTVKANNRITVGGYILYV----ALNELNQPPE--------
--------EAPRARQCVQVTQRLFPQVLGEMFQR-HVQRDNAKHDLDAVFNDVIKALEEQ
FH-VEWMDENDRRAARTRLSQYRVSLPYQSLDLTD--------LQFQKSEDYWRRLEIAL
KYRSHQQFEALRGNDFGQDADGLDAFEVRAALSPRQQMVLVGWGLLQAPYY-NYYYPKSL
KYALLGHRLASALVQAFDDEG--WNNHPQATAQWNEVTMSGYRNASECQRAQYSSYLYNE
PGE--FRNATRLREIIADGSGLNLAFNAYLAW--LEQQ--DHKLRETLSEL-NFTNTQLF
FIYFAQTRCWAKDQDAILDSMPLMQHTPERWDVNGPLSNSAEFGREFGCALGTPMNSGDK
CLVY
>CbrP04749 , 724 bases, 0 checksum.
--LLTTLVVFLFVTLSAIATFLYYQTLP--CTSEKCVMTAARLLKRVDQSVEPCDDFYQF
ACGGWINQSV-NLKYDSWNTLYETQRTAHDQIVQAM-HRINDGSNDGERAAAKMYEQCMD
TDTLEQGLTLWERFVDELGGWPELKNGFEIERFEIEDIILSAFN--YSVFPLFWAGVEVN
YLDSKQHLITIYEQLPILLSPEKYHYDKELTPEMIFGKLEGPPVTRALQQVGGFDSTDMM
IANMIYLEYQITIAGSTFY-KEKKERYTV---VQLRELQEIAPAINWHYFLSRLVGEN--
--LSFSPIALTGTQWIPILSSIVSRSGVAVLKNYVKWKTIMFHLAYATPKCKDGLLWMAV
SLYSGA--ASQRKEFCVLRLSGIFPLSLPSILRKIDGHTEKNVKAVQNIADRIQEKYSEM
VQSNLFSDPETRKNVVDKVENMTKFIGYPDAMRSDFEMKKEAV--LHDSL-FWCMVLGSS
SV-YKERLQRLR-LPVNPRDWVDTPAISVPAHNYERNLIQIPFDSLRLPYS-DEHQMDFA
NYAGIGTIIGHEFTHAFDGQGKLHGPTGNLGVWWSQDSQRKFKTREQCFIKQYAGLMDSH
DVTMN-AAKEGLYENIADHVGLKVAYEAWKHS--GTLN------SARMPGLEKYSQDQLF
FLAYTQGWCALRS-----KTYKLQPHMEERIRMLGSLQNSPEFADAWQCPTTSFMNPTEK
CTIW
>CelZK970.1, 724 bases, 0 checksum.
--LLTVLVIFLFVTLSAIACFLYYQTLP--CTSEECVMTASRLLKRVDQSVEPCDNFYQF
ACGGWINQSV-NLKYDSWNTLYETQRTAHDQIVQAM-HKINDGSNAGERAAAKMYEQCMD
TDTLEQGLHLWERFVDELGGWPELKNGFEIERFEIEDIILSAFN--YSVFPLFWAGVEVN
YLNSKEHLITIYEQLPILLAPEKYHYNKELTPEMIYGKMEGPPVTRALQQVGGFDSTDMM
IANMIYLEYQITMAGSTFY-KEKKERYTV---VMLRELQEIAPAINWHYFLSRLVGEN--
--LSHSPIALTGTQWIPILSAIVSRSGVAVLKNYVKWKTIMFHLAYASPKCRDGLLWMAV
SLYSGA--ASQRKEFCVLRLSGIFPLSLPSILRKIDGHTEKNVKAVQNIADRIQEKYEEM
VRSNLFSDRETRENVIDKVNNMTKFIGFPDAMRSDYEMEKEAV--LHDTL-FWSMVLGSS
SV-YKERLQRLR-LPVDPRSWVDTPAISVPAHNYERNLVQIPFDSLRLPYA-DEHQLDFA
NYAGIGTIIGHELTHAFDGQGKLHGPTGNLGVWWSTDSIREFKAREQCFVKQYAGLMDSH
DMN---AAKEGLYENIADQVGLKVAYEAWKSN--GNQN------SGRMPGLEKYSQDQLF
FLAYTQGWCALRS-----KSYKLQPHMEERIRMLGSLQNSPEFASAWKCSSESFMNPPDK
CSIW
>CelZK970.1, 724 bases, 0 checksum.
--LLTVLVIFLFVTLSAIACFLYYQTLP--CTSEECVMTASRLLKRVDQSVEPCDNFYQF
ACGGWINQSV-NLKYDSWNTLYETQRTAHDQIVQAM-HKINDGSNAGERAAAKMYEQCMD
TDTLEQGLHLWERFVDELGGWPELKNGFEIERFEIEDIILSAFN--YSVFPLFWAGVEVN
YLNSKEHLITIYEQLPILLAPEKYHYNKELTPEMIYGKMEGPPVTRALQQVGGFDSTDMM
IANMIYLEYQITMAGSTFY-KEKKERYTV---VMLRELQEIAPAINWHYFLSRLVGEN--
--LSHSPIALTGTQWIPILSAIVSRSGVAVLKNYVKWKTIMFHLAYASPKCRDGLLWMAV
SLYSGAASQ--RKEFCVLRLSGIFPLSLPSILRKIDGHTEKNVKAVQNIADRIQEKYEEM
VRSNLFSDRETRENVIDKVNNMTKFIGFPDAMRSDYEMEKEAV--LHDTL-FWSMVLGSS
SV-YKERLQRLR-LPVDPRSWVDTPAISVPAHNYERNLVQIPFDSLRLPYA-DEHQLDFA
NYAGIGTIIGHELTHAFDGQGKLHGPTGNLGVWWSTDSIREFKAREQCFVKQYAGLMDSH
DMN---AAKEGLYENIADQVGLKVAYEAWKSN--GNQN------SGRMPGLEKYSQDQLF
FLAYTQGWCALRS-----KSYKLQPHMEERIRMLGSLQNSPEFASAWKCSSESFMNPPDK
CSIW
>Aga6
------------------------------------------------------------
-------KDS---------------------------------------KMNAVY-----
------GAAELG----------------------------------LGR-----------
-----------------------DYYQKENAENAKTVAEYQKYIASI-LDVLGYKN--SA
ETAKNIFAYEKDMAKSLLTVEQIRDANLQYNPETMDQLKGLVKNVDLPAYLTAVGVNT--
------KVIVGELNYVKNLDKFLTEQNIPLIKDYLKFHLISSNAGRLDQKLDDIQFNFYS
KYLRGQKEQRAMNKRGLSLINGVLGEAFGKLYVE-KYFPQQSKTEMLTLIDYLKKSFAKH
INELTWMSSETKVKALDKLNKFTVKVGYPDKWKDYTKLEQ---TSVKDGGSLYANLQKVS
EWSYQRELNKIG-KPVDKAEWGMSPQTVNAYYNPTNNEIVFPAAILQPPFF-NIKADPAV
NFGGIGAVIGHEMSHGFDDSGATFDGDGNLVNWWSDADLKNFKDATTKLAKQFSQYEPV-
-KGTHINGEFTNGENIGDLGGVNVAYDALQMY--LKD--------KGNPGISGFTQDQRF
FMSWATVWRTLMTEKATINQIKTNEHAPGEFRAFGPLVNTDAFYKAFDVKPGDKLYKEDR
VKIW
>CelK02F6.9, 724 bases, 0 checksum.
--MALMIALWASLWPS--GSSNAPNGSPETCWSKECVGVLAMIKNYQNASVDPCEDFFEH
TCGRYSE-HVMDDNSWGYVQYKQLLYQVFAIARK---TNKFN--SKPNEQLRIFTKSCLD
RKEMDETFQDLRNDIEERGGFPMIDPNWNEEKFDLSDMLAKYLSINRNRMGFLSVEPYAA
EGNKSVNRLYVSPG---------PHWVYNWAMGISIYKDSVAFMLRRLLKLEELNETIYD
KEFAELVQLEANFSTLADYRNLALDNDNMSKSRNLTDLVKMIPEIDWIKILKALARHG-T
SEEDEERVTVHGAGENRELARIATETPKSALANYLVVRLIDVALYFYDKDQPRQNKFYNH
VDQQSF---------CATQVASFFPMPSMNVFIESSQFKIENLKVIEEMFVKIKAEYEQI
FTENEYLELEIREFLIRKLNAIDGKFGLDQYTEGKPLLEKMYELNFLDTDSPWQVYMKMW
RHWSEQLVEHHD-TPLDPVNLKMF--GTHAAYQPYPNHFYINLPYLTYPWM-DADFPANT
NYGYLGYVIGHEIGHAFDHFHRKLDESGRQQQYWTNSSNTEYELREKCLRDQYSAYKEP-
GYDFFMNGTHCRYEIAGDHMGIRTAFRVFEKV--KKED------RFRLPGL-EMSEEQLF
FYNYAFRQCDVYNPNKLPRNMLARQHPTNRYRVNGVIQNIPEFAEAFNCPKNSPMNPEMK
CKLY
>CbrP01132 , 724 bases, 0 checksum.
-------------------------------------------KNYQNTSVEPCEDFFEH
SCGRLHE-HMLEDSNWGYSQFRMLMYQVFSIIRK---TKKFT--SRPKEQLRIFAKKCLD
RGAMNKNLEGLRKDIQMRGGFP-MIDSWDESKFDLSEMLSKYLSINRNRMGFLSVEPFTT
ENGTVVNMLYVGPG---------PQYVYNYAMSIGIYKDSVAFILER---LL-LNRTEYE
EEFQKLVDLEERFANLADYKNLNLDNDNMSKAKNLSDLAKMIPEIDWYKIMRALPRQK-M
TSEEEKKIRVHGGGEKRELAQIAITTPKTVLANYLVVRIIDVALYYYDKDQPRQGKFYNH
ENQQVF---------CVDQLAFFFPMPSMNVFIETSGYKMENLKIIERIFKEIKLEYTQL
FQENQWLEPKIREFFIRKLNAISGKFGFQEYIEGQPLLEKMYQLDFLETDTPYQIYMKMW
RHRTEQVVEHYN-TPLNPVNLRQF--ALYAAYNSYGNVFNINLAYLTYPWF-DADFPSYS
NYGYLGYVIGHEIGHAFDHFHRKLDENGIQHKFWTNSSNIEYNKREKCLRDQYSSYKEP-
GYDFFMNGTVTRYEIVGDHLGLRTAYRIFKKA--ENLD------TVKLPGFDDVSPDQMF
FYSYALRQCDIYNPTIRPEYLKGRPHPTSRFRVNGVIQNLPEFSEAFNCPKTAAMNLKNK
CTLF
>Ame9
SKGVLDAGAMVALAKKGGGAHVHVQGAPGLCDSKACEEASKRMVAFMRKGMDPCKDFYQF
ACGGIRDQQP----YQPSSSFNMLQAKVDDHLHKLMNKSGHM--VGEFEKLGQFYNGCLK
REKP--NFTPVYELLRELGGYP--PKSIAPV--DITPLVSRLLRV-NGA-PLFDFFVDVD
LYDRSRSSVFLDLPTKRQE----DAFFAENPSKMEELRSRRIHRIVE-GFLPSMDPKDRA
SETDLLLQFCLSLSKIYPKHKDLYNWVDVYVPFNMSYLQESFGYIRWGTLLNATLGAAHS
SRNRDRDQLVTAPRYFRSLGKLLNRFSRRIIHNGLLLL----YATDTLHDIV--------
NVTGSK-----DWKLCFKLTKEVFGEVVGALYVQQYTYLETLANRVGGLFERVKETVAER
ILVKSWLDEETRTQALLKLNSLRGRFHWPGFHNE-SLLAREMAVEIDPDD-FFHTVLR--
RFQQIRTVDDLR-RNVTEKRRH--PYSVNAYYESSTNTIYFPLAMMTAWSWSWDGGPAYA
AHATLGSVIGHEILHAFDLHRRRLPLDPDMNVWITPESWKRLEARIECVARLYARSFWR-
KVQFYVDWNVTRNENVADIGALQISYKTWHTLTNGK--------DRSLPGLEGLRASQLF
FISAAQTYCSNMTAEAYILSVELDYHTPQPERVNGIMMNSQAFADAFRCPLGTKMNPPNK
CTTW
>CbrP19077 , 724 bases, 0 checksum.
--LILALVAALIVVLL-----LGKFGGVEVCETKECIMLANHLHNWKDDSVDPCQDFFKY
SCGKYFEHND------AEDQMTKKNYILFGLIREFIKNKPTS--SKTEKLMAHLYKKCED
TKDGNLRIEDIK--REAMIGWPLADPNWDESSFDLADLLNKIKSSIGGEEISYGIF---K
FIIPAAPKVFIDAT---------SEYFNNTEDVKNTLSLVLGSAAFR-----DQSQ--LD
DRVKEIIDFSHALQDIVKSTPENLDEIMF---NNFKQLNAVLPVFDY--LIKSLLTKGVK
NKIYGWSFLS----KVRRISELV-YKDKRITANYLVYKYVSN-----SLRFK--------
PTTDTK---------CERIVAHFLPLPSLRVFIR-NHFDKGALKDVDRLVEDIRSSFIEM
LEKSEWIHEKTRSAAIRKAKAMKKTISYPDELEQPGALDKHYSIQLDPSDSFYLTMRKID
LASMKLMMDYSD-FPMGPHFFLTT----NAVYAPLGNSINVFAPMMDDPLF-HTSFPNYA
KIAGIGFIIGHEIGHGYDINGINFDENGNLKTWFDGADQREYEKKAACLTNQYNNYDDP-
SFGKTLNGTLTVGEMMADEIGQDVAWRTFKKL------------D-----L---------
-------------SQELYQTI-----------------------RYTGC--GKSMATHSN
----
>CelT06D4.3, 724 bases, 0 checksum.
FFIAGVTALVITIIAITTSTLPNSSSRPPICDTPECVTLAHQLLNYRDISVDPCENFEKS
ACGKFRENSL-------NSNVHRSKIFIPRMIKKFLKNETST--SKSENTLRLLYRKCEQ
YATVVSDHEEAYQLIQSIGSCPLLNGTWDASKFNLNGIKALIIFF-YNIDMLLKIAIGFT
FGFFEISQMR-------------KPLLTTDSIEKMLFSLSDANYHDL-----DDDL--VS
DYAKEVEKLDVELKKTIFK-DNPVDENQP---KTLDTLKTFVPSIDFERLIKSFINPKML
KSSPTENILFRE--INFQLETIIKKTPPNVLANYLVLKFLTESVEEFIKKNSTAL-----
---------------CEEIVMEKLDYAAFRVYYQ-NYFDKENLQIVSDMIDDTKKNFIEM
IQESTWLHESTKKSAIRKVEAMKKIVGYPQEFTPPGTLDKLFEIDTSPADSFITLLQKIK
RFNLELRMAYGE-SELNLKRALLQ---VNAMYVPHENLMQMFAPYMSTPHF-DSTYPDYA
KLATIGMVIGHEMGHGFDTRGGEYDENGMRNNWWTDENKKLYKKKVGCLVEQYNAYDDP-
ELGKNLTGSKVKHELIADGFGAEVAWKAYKKL-DLSK-------QPRLIGFQDFNVDKLF
FYIRALFFGNEIPEKQKPRRLEKATHPTHSFRINGVVSNWKPFAETFNCPVGSPMNPEKK
CELF
>CelF39E9.4, 724 bases, 0 checksum.
--MGAVIVFWRMDSAPQAICKTDHNKTRDVCKTAECITLSSTLLNWQNTNIDPCEDFYEY
SCGRYQEHTL-----NDGIRANEKDTIVMKLIRQFVKNQSTT--SNSENALMLLYEKCSL
RYRMENIQREVFENIRKIGSWPIADKNWNSSHFNLNNMLSNMASIHMLPFGLFETRIELY
PMNTTAKQLVIRPT-KLKF----------SIPQEELVRAIRDLLSVN-----GITSKKVK
EDVAESFALDKEIGNIHIDPQPKP--------ATLSELQKAVPDIDFERIIKSYLNPKLR
TKIFSAFELFFG--KNNNLSSIIARTKPRILANYLFLK----YIEYAYFFFFDNTKVFSD
DDF------------CTEVVTTSLPRASLRVFVR-NHFKKENMAVASEIVEVVKTAYVEI
INNSTWLHNSTRESAIEKVVKMKKVIGYTEEYERTGALDEMFELQLSRSDSFFVLMTKVN
RFKIEQLMDFSD-SLLNPIEPLVM---ANAFYFPTKNLLNVLVPFLDKPLF-DFKYPRYV
AMAGVGRVLAHEIGHAFDINGRQTDEIGRTRDWWTREDTEEYDRRSECFAEQFTNFKDPS
FKGKQ-NGTEVLAEIIADALGMEASWIAFKKI-NLTE-------EQGLIQFEDHDFGKLY
FQVAALDFCAPSREERYSDQL---SHPTNKFRINGAFSNSRAFADTYKCPVGSKMNPVQR
CDMF
>CbrP01207 , 724 bases, 0 checksum.
-------------------------KHKGVCKSPECITLAHQLHNWRDVSVDPCQNFYKA
VCGKYNEHSL-----YNEASLSRNTKIVANVIKEYLNDFSSS--SKSENAIKLFFDKCEA
TKRMNTEKREILKMIKQFGSWRLLSKSWNESEFDSNDMLSQITRFGGTRLGFFNLILTNE
-------ILFIHDPSGITQ-------SIEEVEEVRLFNFFFEF---------------GN
MQIQVLMDIVKLSGSHPDSKMIQKDIKDL---MKLNEEK----SVNF-------------
-----------------QLQKILETTPKRTLANYLIANLIM-RMSMGNQILD--------
---------------CGMIVIRNLPLASLRVFTR-NHFNKFNLDMASQLVEDIKESLKQT
IQESTWLQEETKKSALLKLKHMKKTIGYPKELEVPGALDVFFEVDMSNKDTYFAAILEIN
RFQTEQTFNNSL-LPMVPDVKLLD---SNAFYHMDENHLKLNVAILDDPFF--HTYPTYA
KIASIGEVIGHEIGHGFDTDGRKRDEKGKKRDWWTPEDSKEYDRRAQCLIDQYNNYDDPD
YVTFLFNGSMTIDEMAADQIGVELSWKTYNRV-DFSL-------EPSIFGFEDEKPDKLF
FHLTALNWCGPRPKTILSTRTST-----------------KAFAKAFNCPVGSPMNPENK
CELF
>CbrP01131 , 724 bases, 0 checksum.
-----------------------------VCETPECVNLAHELLNWRDKTVNPCDNFYKA
SCGNYIELEI-----TDGTRNTKKGKVIKRLIKEILKNHETE--SKSENTMKQLYWKCED
KNKTVKMMKEIFRDIQFVGPSPIFNSKWKPSMFDLNKMLSNLAKLGHYNFGLYKLT----
KRQGWDMVLETDYE--------------------------------------GVQHSG-E
QKMFQIISAILEANQIKF--NESSIHEDL---RNVHEFY---------------------
------ELKV--NT---------NGTLSKILANYLVLRFIKNSSISYTATVADVRLQTLQ
RLQTTK---------IFQLVIHNLPRATLRAFVQ-HHFDRENLKIVSEMLEKTRHTYLEI
IGNTTWLSEEGKKRASLKIEKIKKLVGYPDEYNKKGALDETFELDTKKTDSFYTLMKKIK
KYRAEILMDFFN-KTLDPNKELFT---VNAFYSAALNQLSIMVPFIDEPNM-DSSYPVYA
KYAVTGDILGHEMGHSMDTLGIQWNEFGEYERWMPEEDEKKYKKRIQCLRDQYEHYDDP-
DFGKHLDSSKVINEIIADRHGIDAAIQTYRSL-KLQN-------EPKIIGFENESPEKMM
FRILALDYCAPRSTHSLTYSIHHNTHPTNSFRVNGILSNLKSFSDSFNCPLGSAINRKTK
CHLF
>CelF18A12., 724 bases, 0 checksum.
--VFLALVTVHIKMTITIDSETQTVDEPNVCESPECITLAHELHNYKDPSVDPCQDFYQH
FCGKFYEHSA-----IGQGRMATKRSTLSKLIREFLKNKTST--SKSENTMKQVYAKCRE
LQKISDALLDIFSDIKKIGAWPVLDKDWDGSKFNLNEMLRQLVNLGETHLGFFHF-----
DFIARPYVL-IKPPLKQGV---------------------------------------QK
SVLEKVVKMILEANEIKMDQ------------GFSEDLD---EYFEL-------------
------------SNRIKILDTIIRSTSNRALANYLIFNFIHSSIKFLTFGLKSDRER---
---------------CEKIVVQELPRPSLRVFMR-NCVDKGNREEVAKLTETVKENVLEM
IRESDSFTPSVKKRVLKKVEAIGAIIGYPDHFDPPGTLDKEYELTLDASDSYYKMSQKLH
QLRLQHQMEFGQ-TPLSPSDQVLE---VNAHYDSKDNALTVLAPFLDDPFF-DSTYPEYV
NLIFTGFLIGHEFGHSIDPKILRRDG------WYKTEDMTEYGKRAQCLIDQYDNYDDP-
DHGKQMNGTYCIGEIVGDWVGRDVTWRAFKKM-DLSKM-------QKLIGFEDKNLDQLY
FRIQSLFFCGPRS-MKSLEQLLSDPHPTEVFRVNGIYSNMPQFAKAFNCPIGSPMNPEKK
CKMF
>CelF18A12., 724 bases, 0 checksum.
--LIVFLAMVTVHIKV------------EPVNLDELLSIGNDVDSK-NLSTTKTHQWIRV
----WTSFSIVEDSMNSQYLNQDFKKRNIFFGNRFELHKIQNSTSKSENLMKLVFDKCEA
KKTSNDAIHDVFNDIKKIGAWPLLDKNWDGSKFDLNEMLSNLVKLGATNLGLFQLD----
FRILTEGKFV-----------RIAPTLGSIVHNSTMISMISEILEAN-----GVQPEEIS
KEFEEYSSLQMKLAKYQSSGKLSISLPGV-------------RSINFSSLITEMIHPSGK
IRVVTSHPLFFKSNETESLDTIIESTSNKTLANFLIFNYIQSNIMKGARRGN--------
---------------CEDDVRREFPRASLRVFMR-NFVDKGNRDGVKKLTEELKKNTLEM
IQDTENLAPPVKESMLKKVEAIKVTIGYPDHFDPPGTLDKEFEFDLDSTDSYYRIFQKLN
RLRSEQQMEFGE-TPISPIKEVLK---VNANYKRSKNALTVFAPFLDDPFF-DITYPDYV
NLFFSGFLIAHEIGHSVDANGLGYDENGKPMDGIRLEHVTEYGKQGQCLVDQYDNYDDP-
VYGKKMNGTHSINEIIADWVGHEVTWRAYKKM-DTSKM-------LSLIGLKDINMDQLY
FRVQSLLFCRER-DTISLEETLKDVYPTDNFRVNGAYARVVQLSGYITYESGE-------
-EV-
>CelY116A8C, 724 bases, 0 checksum.
--LLLLLTCTAPLAIG-----ATTPATRNVCNTPACITLAHMLHNYHDPSVDPCDNFHQF
ACGREHEHET-------EDIYTKKTKTINNIMKRFLKNETSR--SKSENAMRTLYKACKT
EKNSTAALQDIFQDIQSIGAWPVVDDKWDESKFDLNDFLVNLVRLGRKNFGLFQMARYVN
VRNFA-----IGPE---------AAWRHNVDLGKTISEILKANSVQT-----NNKK--LL
DDLAEYVNLEKALSQHKF--NTVQPGYIF---SERSDFV---SSVNFSRLVLEMMSPDKR
TLFPEVQIMYLTNTKNNNLETIIRNTSKRALANYLIFKFIDTSIADLTYGSPSAF-----
---------------CEQKVINFLPRAALRAFYR-NFISKENRKKITKLTEATQVQLLKI
IGATDWMSIKSKKIAMDRVSSMNMVIGYPDYFDPPGKLDGLFELNLSSSDTYYTVVRKIN
RFMREQEMDYYT-GEVPYYPLFPG-LMTNAMYNANDNNLMIFAPFFDDPFF-DSSFPDYA
NIAFTSNTLAHEMGHTFSPHLMDI-MTGTTEVWLTPKETEEYEKR---------------
-----YNGSMVIDEIVADRIAIDVNWRDFKSS-DRSK-------DQKIIGFEDYNLDQLF
FRISAMSFCT---PAPLSLEVKASNHPAFAFRVNGVFQNVPEFAKTFNCPLGLPMNPVKK
CKML
>CelY116A8C, 724 bases, 0 checksum.
AIFGTVVIWKIDKLELSLEQHRPGHLKKNVCQTPECITLAHQLHNYHDPSADPCDNFYQS
VCGKQHEHSL-------KSGLAKKHLILRNLIRETINRKVTP-TSKSENEMRKFHGICSK
QRANSSALRDIFRDVQSIGSWPAGSRNWNESDFNLNEMLNNLVKLGQRNFGLFQIS----
FKYRDQLLISAEEH----------------------RRNYSKLEPTI-LNIF-PDRIQLL
KDLEGFASLEALLKNHYYLDNMDKMKPAV-----LDDLV---PSVDFMGLVKAMISPGKE
HLMPKISVLNND--ENMNLEAIILDTPKRTLANYLIFNFIDSSLDHLVFETTWASAAAQS
QKDCTAADTSRRHRG---KVITYLPRASLRVFIR-NYVDKENRDLITQLAEKTRIALHTL
VQNSTWLKAESKQLALDKINAMGKMIGYPDFFEPPGTLDGMFKLNLDSSDTYYTALNKLE
RYFVEQKMDYEE-TPLDPDLRVFE---MNAYYYIPGNQLNFLAPFFDDPMF-DSTYPDYV
NIAMSGNIIGHEMGHAFGPHAILRTVRGREV-WMKPEELAEYESRAQCLANQYSEYDDP-
DFGRVFDGGKVIDELVADNIGREVSWKMFKSL-DLTN-------ATRIIGFEDYDIDQLY
FRVGALTHCTPH-AMRDLKGSIESSHPRKAFRVNGVYANLPEFARAFNCPTGSPMNPRKK
KEIW
>CbrP04223 , 724 bases, 0 checksum.
--MLLVLALITAVIVLKIQPTNPTNSRPNVCESPECITLAQQLHNWQDPKIDPCVDFYKH
SCGKYIEHTV-----IEGTISSKKSKIINSLIKEHLKNEPTD--SIAEKSLKMFYQKCES
KTSEDDTFQDLLADIKSIGSWPLLE--WDESKFDLNETLINLAKLGTYENGLFTLI----
NPGAPWMVVA--------------PITDGGAYDLRLRDKGIKRVLEENGI--PFDDETVN
KDFDDFLKLYRKLREVRFSKNSGQNLKCFENPMEVDQISDQFPSIDFEKILENLVDSG--
---NKNMEMV----KSRTLDTIIQTTPKRVLANFLIFHFIDSSASSFKNQFN--------
--------IGN----CDEMATDNLPEAGFSVIVK-NHFDRENIQIVSDLVEEIKDSFEEM
IQESTWLHEKTKKAGIQKLQKMKKTIGYPEEF---ENLDEIYELNLLPTDSFYTMQRKID
RLRGEMTMNFLE-TLLDPSNNLLE---TNARYSMLQNYLMIMVPFMDDPLF-DSTYPKYA
IMAGTGSVLAHEIGHGFDEMRSGFNENGKRKNWWQKEDSEEYKRRMECLIDQYNNYDDPD
FGKGNFNRTNTIGEMLADGFGMDTAWRVVRKL-DMEK-------EPKIIGFDNDNTRKIF
FRVAALSFCAPRDTEDIDYVA-QREHPTDSFRVNGVFSNMKAFAETFNCPVGSPMNPKKK
CELF
>CelC49D10., 724 bases, 0 checksum.
ILAVPIIVILPLVLLLNHSTSSASPKPKPMCLTPECITLVHQLLNFQDPSVDPCENFYQA
ACGKYNEHNV-----IDGSRTAQKQQIVKRLIRDFLKNQSST--SKSENSMKLLYEKCKE
AKTIKVGNQNLLQEIQKIGSWPVLDENWDGKKFNLNEMLLSLIRLGVSNFGFFEIIISSD
------AFVEIKPA---------RNFPTRENLSDIISKVFLGNGFQP-----NITA--IE
NDLREYENLQRELKSITSD----------YPT----------EELSF-------------
------ELQT----LVPSLERLIQTTPNRSLVNYLIFN----YLKSVMLEYK--------
RLPEEQ---------CEGVVIDFLPRASTRVFVQ-NFLDKENRKYVAGMIEDVKMGFIDM
IQESTWLNEESKKVAVQKVKNIKSMIGYPDFFEPPGTLDRSFKLNIEQTDSYHTIVRKIQ
KFTNEQCMEFSE-IPLDPRQPILH---ANAFYQ-NTNFLAILAPVLDDPIF-DTTFPRYV
NLAVIGNVLAHEIGHAFDHTGINYDDAGQQRIWLTPEDSEEYGKRLRCLLRQHDEYDDP-
DFGRNLNGSKTLHEISADRFGVEAAWRTFKKL-DLSN-------ESEIVGFQNFNIDQLY
FRTAALIWCRQRDTTDLQYALQRE-HPTNNFRVNGIYANMPQFAETFNCPLGSPMNPKKK
CDLF
>CelF18A12., 724 bases, 0 checksum.
VLTIIALLATIIIMKLVTNPVTMTRPEPNVCETPGCVTLADQLLNFQDPSVDPCQDFYKA
ACGKYSEHEV------ANRRLQKKDIIIQRMIKNFLKNETSE--SKSENVMRQVYRTCEG
LKNEEIAFRELFKDIQKIGSWPAADKNWDETKLNLNEMLLNIVKLGSSNFGLFQ------
IRPTEVPFLEVAPD---------------MARSPKVSANFQQIIFDI-----QPDENVIA
DDVEDYITLEETLSQYAYDYNAEK--------VQFSKLQAQVPSLKLEKIIEEMMNPN-R
KKLLVTRMVALFFDEKMNLEKLLKSTPKRTLANYLIFYYMDHAMNGLSVHDN--------
-----------KKRNCEKLVIEYLPKASLRVFVR-NHFEKGNLKIVDEMAEETKKSFIEM
LQESTWLGADSKKNAILKLEKMGKMIGYPKEFEKKGALDKMFELKLLPKDTLYGILKKIG
RFHMEQGIEFLE-TPMDPVLPVLM---TNAFYT-DRNHLSFLVGYMDDPLF-DATYPKYV
NIALTGNILAHETSHGFDTAGIKRDENGEVRSWMKPEDLKEYGKKTQCLVDQYNEYDDP-
VFGKNLNGTTTLNEMVADMIGVTVAWKVFEKL-DSSK-------EQKVIGFENENIDKLY
FRAAALDFCS-LPPTTSLVEELTRVHPTGNFRVNGIFSNMPQFATAFNCPEGSPMNPKTR
CSIF
>DmeCG15485, 724 bases, 0 checksum.
-------------------------------------DYGRFLLSTMNRTIDPCENFYEF
SCGGWKKADLVPEQARNTSFLNAIQHKIDEQIQGFLQNATKR-ETSAEIKAKQFYASCVE
MKANLSGYQYFMEH----DGDRLKERN----TYDWMYI--NFMSK-YDIYPLLALKVHYS
TSSRKFDILL-----TLPS------KVLAGFSEEQLKNMTREFGLDS-----SAEKVKFV
ENFNNLTQFERNLVSLA---KSRNETEQLFKEFLVKHKH---DRLNWTRFFELAFNGS--
---QESWPVLNQLDNINDLVFFLEQTNLETLKGYIKMRLVKF-------------YGLWK
TQTKTG-GVQS----CRSLSETYFNYALLPWFIG-KVFDKERRADILSVAKDIKDTFYDL
LDHHTWLDEDTRSQAKTKLASMDILVGYTDDLQHREVIDGVYSINMTGN--WFENLC---
--ILEGSRARIRLRSVDKALIPLLTRTVNAYYADFLNLAFITIGMAQWPFY-HIDFPDVL
KYAGVGNIIGHEMAHGFDSYCYQYNYDGKKTNWWSSASLRNFKERYRCLESQYNKFILM-
--GVQTNGSLTSGDNIADNVGTRMAYYAFKRK--TGDK--AW-LEKPLRGV-NFNNKQLF
FVKFAQTWCNGKDNGDKLRRLKTDVHAYDEFRVQGTLSNMPEFSEAFNCKLGTEMNPLKK
CVVW
>HsaKELL
--ILGLLLCFSVLLFY-----NFQNCGPRPCETSVCLDLRDHYLASGNTSVAPCTDFFSF
ACGRAKE---------TNNSFQELATKNKNRLRRILEVQNSWHPGSGEEKAFQFYNSCMD
TLAIEAGTGPLRQVIEELGGW-RISGKWTSL--NFNRTLRLLMSQ-YGHFPFFRAYLGPH
PASPHTPVIQIDQP-EFDVPLKQD---QEQKIYAQIFREYLTYLNQL-GTLLGGDPSKVQ
EHSSLSISITSRLFQFLRPLEQRRAQGKLFQMVTIDQLKEMAPAIDWLSCLQATFTPM--
-SLSPSSLVVHDVEYLKNMSQLVLLKQRDFLQSHMILGLVVTLSPALDSQFQEARRKLSQ
KLRELT--EQPRWMKCVEETGTFFEPTLAALFVR-EAFGPSTRSAAMKLFTAIRDALITR
LRNLPWMNEETQNMAQDKVAQLQVEMGASEWALKPELARQEYNIQLGSS--FLQSVLSCV
RSLRARIVQSFL-QPHPQHRWKVSPWDVNAYYSVSDHVVVFPAGLLQPPFF-HPGYPRAV
NFGAAGSIMAHELLHIF----YQLLLPGGCLA----CDNHALQEAHLCLKRHYAAFPLPS
RTS--FNDSLTFLENAADVGGLAIALQAYSKR-LLRHH--GE---TVLPSL-DLSPQQIF
FRSYAQVMCRKPSPQDSH-----DTHSPPHLRVHGPLSSTPAFARYFRCARGALLNPSSR
CQLW
>MmuKELL
--LAVLLCGLLLGSSM-LWFYIFRNCGPCPCETPVCMELLDHYLASGNRSVAPCTDFFSF
ACEKANG---------TSDSFQALTEENKSRLWRLLEAPGSWHLGSGEEKAFQFYNSCMD
TDAIEAGSGPLIQIIEELGGW-NITGNWTSL--DFNQNLRLLMSQ-YGHFPFFRAYLRPH
PAPPHTPIIQIDQP-EFDI---LLQQEQEQKVYAQILREYVTYLNRL-GTLLGSNPQEAQ
QHASWSIVFTSRLFQFLRPQQQQQAQDKLFHVVTIDELQEMAPAIDWLSCLQAIFTPM--
-SLNSSTLVVHDLDYLRNMSQLVLLNHRESIQSYMILGLVDTLSPALDTKFQEARRELIQ
ELRKLK--ERPRWMKCVEQTGAFFEPTLAALFVR-EAFGPSIQSAAMELFAEIKDAVIIR
LKKLSWISEETQKEALNKLAQLQVEMGAPKRAVKPDIATQEYNIQLGPS--FLQSFLSCV
RSLRARNVQSFL-QPFPYHRWQKSPWEVNAYYSISDHMVVFPAGLLQPPFF-HPGYPRAV
NFGAAGSIMAHELLHIF----YQLLLPGGCPA----CDTHVLQEALLCLERHYAAFPLPS
ISS--FNGSHTLLENAADIGGVAIAFQAYSKR--IVEH-TGE---LTLPNL-DLSPYQLF
FRSYAQVMCR-----GLSSQDPQDPHSPPSLRVHGPLSNTPDFAKHFHCPRGTLLNPSAR
CKLW
>RnoKELL
--LAVLLCGLLIGCSM-LWVYIFRNCGPWTCESPVCMELVNHYLASGNRSAAPCTDFFSF
ACEKANG---------TSNSFQALAEENKSRLWKLLEAPGSWHLESGEEKAFQFYNSCMD
TDAIEAGTGPLVQIIKELGGW-NISGNWTFF--DFNQNLRLLMSQ-YGHFPFFRAYLHPH
PAPPHTPIIQVRDK----------------------------------------------
------------------------------------------------------------
------------------------------------------------------------
------------------LAKSQMHLSLMELFAE------------------IKDAVIVR
LKKLSWISEETRKEALNKLTQLQVEMGAPKRALKTEMAKQEYSIQLGPS--FLQSFLSCV
RSLQGRKVRSFL-QPFPYHRWQKSPWSVSAYYSVPDHVVVFPAGLLQPPFF-HPGYPRAV
NFGAVGSIMAHKLLHIF----FQFLLPGGCPA----CDTRALQEALLCLEHRYAAFPLPS
MSS--FNGSHTLLENAADIGGVAIAFQAYRKR--ITER-TGE---LTLPN-QELSPYQLF
FRSYAQVMCR-----ELISQDPQDTHSPPRLRVHGPLSNSPDFAKHFLCPSGSLLNPSTR
CKLW
>CbrP00057 , 724 bases, 0 checksum.
--LVLNIIILGNVNDLHYSPAPQQNSSTTVSNSAAYQQAANYLLNGLDDTIDPCQDFYAF
TKFQFLQNTDGKLGRSRLGTYDQAQIDVYTEIAAALKIDVASTTSKTERITKAAFDTCRK
NLFNPPKSQVVYDEITALGGVPFLGEKLNPK--DYWMVAGQIEQK-HAVGTLTYTIASSD
YKDHTKNALYTGPP-GLSL-AR-DFYVKPQYIA--EVNARVTKVNSLLSAFAGADV--LL
NAAQEVVAFEVLIAMASWPDDLLRNYQQQYNAYNIASATAAYSSINWASYLGQLFDGVAT
VKDQANNIVVTEPSYFAWLNSVFQTSNQTVVANYMIAQLADEFISQDTARVASENNYIHY
ALRSGRGIGKHKRDYCLDLLTAYMPYGTGYVYVK-SK--DQKYQVQSDVTNQIISNFQNM
INSLQWMDDFSKNRAHNKSDSLIKNFGWPTAMFGDDQYNQDYAIYTKDKSDIYGIFAVLK
KGMEVREFFRILGEPADRTNFLQSPAMVNAWYQPERNSITFPYAAWNPPYY-NFAYPQAY
NFAGQGGTGGHELTHGYDDEGVQFGFNGELTDWMDTNSSSGFIDMAQCVVTQFSTQCCPE
KTGNVANGATTQGENIADLGGQQAAYRAYRQY--IAEG--GV-EEDRLPGLEAYTPNQIF
WITYGYSWCMKQSDANLVHQLLTNPHSPAKCRTNQVMQDIPEFGKDFGCARGTPMYPANR
CKVW
>CelT25B6.2, 724 bases, 0 checksum.
-------------------------------------MVAGQIEQKHAVGTLT----YTI
ASSDYKDHTK--------------------------NALYTG--PPGLSLARDFYVK---
---------------------P--------------QYIAEVNQRVSDVNDLLTAF----
ANAAKKNV--------------------------------------------GADA--LL
AAAQEVVNFEVQIAMASWPDDLLRNYQQQYNPYNIASATTAYRAINWKSYLGQLFHGVAS
DADQANNIVVTEPSYFAWLNSVFKTSNSTVVANYMIAQLADEFINPATAKVSSDTNYIHY
ALRNGR-GIKKKREYCMDLLTAYMPYGTGYVYVKSKS--ERNKVQA-DVKDQIINNFQGM
IDSLNWMDTFSKNRAHNKSDSLVKNFGWPEAMFGDDAYNQDYALYTKDKNDIYGIFAVLK
KGMEVREFFRIMGEPADRTNFLQSPAMVNAWYQPERNSITFPYAAWNPPYY-NLNYPQAY
NFAGQGGTGGHELTHGYDDEGVQFGFNGELTDWMDTNSSSGFIDMAQCVVTQFSTQCCPE
KTGNIANGATTQGENIADLGGQQAAYRSYRQY--VATK--GV-EEDRLPGLENYTPNQIF
WITYGYSWCMKQSDANLVHQLLTNPHSPAQCRTNQVMQDIPEFGKDFGCVRGSPMYPSGR
CKVW
>CelT25B6.2, 724 bases, 0 checksum.
S-LVLNIIILGNVNTLHYTPAPQVNSTPTVNTSPSYTQAANYLLNGLDDTVDPCQDFYAF
TCNKFLQNTDQKLGRSRLGTYDQAQVDVYSEIVAALKDVTSTTTSKTERITKAAFETCKN
NLASPAKTAVVYAEITSLGGVPFFGEPLKTN--DYWMVAGQIEQK-HAVGTLTYTIASSD
YKDHTKNALYTGPP-GLSL-AR-DFYVKPQYIA--EVNQRVSDVNDLLTAFAGADA--LL
AAAQEVVNFEVQIAMASWPDDLLRNYQQQYNPYNIASATTAYRAINWKSYLGQLFHGVAS
DADQANNIVVTEPSYFAWLNSVFKTSNSTVVANYMIAQLADEFINPATAKVSSDTNYIHY
ALRNGRGIKKIKREYCMDLLTAYMPYGTGYVYVKSKS--ERNKVQA-DVKDQIINNFQGM
IDSLNWMDTFSKNRAHNKSDSLVKNFGWPEAMFGDDAYNQDYALYTKDKNDIYGIFAVLK
KGMEVREFFRIMGEPADRTNFLQSPAMVNAWYQPERNSITFPYAAWNPPYY-NLNYPQAY
NFAGQGGTGGHELTHGYDDEGVQFGFNGELTDWMDTNSSSGFIDMAQCVVTQFSTQCCPE
KTGNIANGATTQGENIADLGGQQAAYRSYRQY-VATTK--GV-EEDRLPGLENYTPNQIF
WITYGYSWCMKQSDANLVHQLLTNPHSPAQCRTNQVMQDIPEFGKDFGCVRGSPMYPSGR
CKVW
>CelT16A9.4, 724 bases, 0 checksum.
VFLGLLITALLSVLFLNSSVAVDRSAKNVVCTSRECVRLAGFLAENLNSKINPCEDFYEF
ACGNYGLNKNLPANKPLRHTISDVQSRLNKQVKSMLQSPISANEKPWDKVAKGYYQKCLD
EEELESGVEAMRDIAKRIGGWPTLEGDWQEWSHSWEEQIALVLNLTGVNAVILEMAVTHD
PSNSSRSVIELDQP-KWGAGSR-YPYLSGANDP--MLRNYTTLMKMT-AVALGADPAIAE
KEMNEAMEFELKLVNFSADDMVRRDPERGNNRFELWQLKSVFPFINFEKYLKTVFKEL--
VALSPNTVIVREIDYFVGIQHVLQSTPKRVLANYISWRLVQGFSPFLPPSAREPFYQFKA
NQTGMFNSPPPRWEDCVTLSVIMMDMPVGRLFVE-NFFEERAMKKMTELTSYLKNEFIKQ
LHVLDWMDEITRRRAISKANMIEYKSGFPMVLFNDTWMEKNWGMIIKPREYLLHLTIRVK
LVRFTEELLRLD-QPLDRSMWFQSPAQVDAYYAPNNNEMIFPAGIMQFPFL-TLGVPNYI
TYGMVGAVIGHEVSHAFDDQGGQYDEMGNLNDWWDAETEEKFIEKTRCFVRQYENVHVV-
EADIHLNGQLSLGENIADNGGVKTAFNAYKAW-KSNTT--GI-SEPALPGFQNFTSQQMF
FLAYANNWCSLVRPKHYIQIILTDVHAPSKYRAMIPLQNRPEFAKAFQCPIGSPMNPERK
CQVW
>CbrP01247 , 724 bases, 0 checksum.
VFVCLLIGALLSVLFLNSSVAVDRSAKNVVCTSRECVRLAGFLAENLNAKINPCEDFYEF
ACGNYGLNKNLPANKPLRHTISDVQSRLNKQVKSMLQSPISQNDKPWDKLAKGYYQKCLD
EDELESGVEAMRDIAKRIGGWPTLEGDWQEWSHSWEEQLALVLNLTGVNAVILEMAVTHD
PSNSSRSVIELDQP-KWGAGSR-YPYLSGANDP--MLRNYTTLMKLT-AVALGADPAVAE
KDMNEAMEFELKLVNFSADDMVRRDPERGNNRFELYQLKKMFPFINFEKYLKTVFKEL--
VDVSPNTVIVREIDYFQGIQHVLQSTPKRVLANYISWRLVQGFSPFLPPTAREPFYQFKA
NQTGMFNSPPPRWEDCVTLSVIMMDMPVGRLFVE-NFFEERAMNKMTELTSYLKNEFIKQ
LHVLDWMDETTRRRAISKANMIEYKSGFPMVLFNDTWMEKNWGMVIKPREYLLHLTIRVK
LVRFTEELLRLD-QPLDRSMWFQSPAQVDAYYAPNNNEMIFPAGIMQFPFL-TLGVPNYI
TYGMVGAVIGHEVSHAFDDQGGQYDELGNLNDWWDAETEEKFIEKTRCFVRQYENVHVV-
EADIHLNGQLSLGENIADNGGVKTAFNAYKAW-KSNTT--GI-SEPALPGFQNFTSQQMF
FLAYANNWCSLVRPKHYIQIILTDVHAPSKYRAMIPLQNRPEFAKAFQCPIGSPMNPERK
CQVW
>CelF54F11., 724 bases, 0 checksum.
IALNMLLTSLNKDNTLGPPGITNAWYQPGFCGSAACIMAVDYYAKSVNTAIDPCDDFYSY
ACGNFNQ----------SVSFYTARAQNLVYMAQKLEDPTYQTTSPALKKEKQLYNACLT
ATASSQEDQILINYIQTKDDLKLIGQDFTLVAKQIGDALGYLSFE-QGIDTLISPLVDTY
IDNSKGYQMFIDQNTAYLS----KTYYQPAAWK-IEKPKYLKMALDVVTRYAREQNITAS
DLLSNVLDYEQNIAKYSTDDNTRRQFQRSWNLTKTSDLVTKYNFMDWMTYLSHAPNAVKA
KITDANQVSVMEVDRLTHFSADYLQQSPELLVNLLFVRLLGNYIPSYASAFRSIFLGLSR
RKTIPNHIPPPNGPACASVANNLMQFANGRVFVDYMYAQTNIRKSAGGIIKNVISSFQGM
IDQLDWMAPDTKQKAYAKTVQIQQNIAFPDWIKNDTLLGNYYSLVIADSDNFYDIYDKLI
KFNIFVQYNQLNAAQTDRTDFLGQPGTVNAWYQPELNSITFPAGILVPPYF-NPNWPPSI
NYGGMGLVAGHELTHGFDDQGVQWGPTGNLARWMDDNSMAGFKNMSQCVINEYSGFCPLN
ATNYSVKGPQTQGENIADNGGVHAAFNAYKTH-QSLD---GP--DPRLPDLGQFTHDQLF
FMSFAQVWCEVRRDDALYTQIMVDPHSPSMYRVYGTIQNFPAFQTAFNCPLGSKSAPEQH
CEVW
>CbrP04955 , 724 bases, 0 checksum.
LSINMLFEALNDQNKYGPPGITNAWYQPGFCGAAACIMAVNYYQKSVNTKIDPCDDFYGY
ACGAFNQ----------PVSFTTARAQNLVYMAQKLEDPTYQANCPALTKEKQLYNACLV
ATATKQEDQMLINYIQQRTALQFLGTPFTLVAKQLGDGLGYLSFD-QGIDTLISPLVDTN
IDNSKGYRMFIDQNTAYLS----KTYYQPNAWK-IEKPKYFALAYDVLQRYAKEQNIVFN
DTLSKVLDYEQTIAKYSTNDDTRRQFNRSWNLVNVGDLGKTYSFLDWMIYLGHAPSTVKD
KVTAANQVSVMEVDRLTHFSADYAAQDPALLVNLLYVRILGNYVPNYATAFQSIFLGLSR
RKTIPNHIPPSNGPSCASVANNLMQFANGRVFVDYMYQKDNIRASAGGIIKNVISSFQGM
IDQLDWMSPDTKKKAYDKTVNIQQNIAFPDWIKNDTLLSTYYALQIADTDNYYDILTKLV
RFNIEIQYNQLNAAQTDRTDFLGQPGTVNAWYQPELNSITFPAGILVPPYF-HPKWPPSI
NYGGMGLVAGHELTHGFDDQGVQWGPTGNLAGWMDDGSKTGFLGMAQCVIDEYSGFCPLN
ATQYSVKGTQTQGENIADNGGIHAAFNAYKTH-QALD---GP--DPRLPDLGQFTHDQLF
FMSFAQVWCEIRRDENLYTQIMVDPHSPSMYRVFGTIQ--ASFQTAFNCPLGSNSAPKQH
CEVW
>DmeCG14526, 724 bases, 0 checksum.
--------------------------RQ---------AKTAEIESFMDQKADPCNDFYAF
SCGNYKRINSLSMQVVTTGVFETLTKGLNRKILKMLNTPHDSHDTPEDIKVKHFYESCLQ
IKELNSYSEKLKRLIAEFGTMPLLEGSWQEDDFDWLNTTARMAYR-YGITPIFGIEVNKD
LASNTRNRIYLGQQ-DFPLEAR-SMYVDDATAV--YRQKYRNNIQRILQRYLGVKMDLAK
KTAKELIDFEVDLAQGLVDESEGLDVGELTQLLTVDEIQRRYPTLDIDRLLFVSMGER--
----ISQIYEYNNRYQQNLVEVIKRTPKRTVANYIFFRLIWEFVETPSDSPEKQMKA---
---------------CVDLTKKYFAKNLDNMFYR-RYNNEKSSREIDNMWRQLKSTFNET
LRALNWIERPTRNLAMAKLQAMTLEVNYAD-----DNFTEEFALNLQSDD-YVENVRYTS
LLGAKQMREMLH-KPAKPFEAGSQ-LSYTPANILIENTIKVPVALLQPFYIWSDVYPNAI
MFGTLASLIGHELIHGFDDSGRKFDEKGNSKDWWDEKSSSNFLKRRDCFTKQYGRYVYD-
--GIQLKESTAQSENIADNGGMRLAYTAYRKW--YENL--PN-GAETLPNL-RYTAKQLF
FISFAQSWCNDAHPSVKALQVSTDQHMPGRFRVIGSLSNFEEFSKEFNCPAGSAMNPSEK
CILY
>DmeCG14527, 724 bases, 0 checksum.
--IWIASHVLSVLVLAPTSEDVLNQDTP---YMKELMAKAAEIESFMNQKVDPCKDFYAF
SCGNYKRINSLNMRVLTTGVFETLTKGLNRKILKMLNTPHDSHDTPEDIQVKHFYESCLQ
IKELNSYSEKLKRLIAEFGTMPLLEGSWQEDDFDWLNTTARMAHR-YGIMSIIGVGVATD
FANNQKNIIYINQQ-EFPLKTR-SMYMDNETAI--YRQNYQNNIQLILEKYLGVKDELAR
KAAKEMFEFEVDLAHGLVDNNKHLNLRDLIELLTVAELRERYPTLDTDQLIFVSMGEK--
----ISKVYEYNRRYQQNLVEVIERTPKSTVANYLFLRLIWEFIQKPSGVAEKPTEA---
---------------CVDFTKTYFAKNLDNMIYR-RYKNEKSSREIDSMWHQLKSTFKET
LLALDWIEPSTRSLAIAKLEAMTLEVNYVK-----ENFTEEFALNLQNTD-CVENLRQVQ
MLQAKQMRQLYH-QPAKPLEAGEL-LSYTPSNILLENSIKVPVALLQPFYIWSDVYPNAV
MFGTLAYLIGHELIHGFDDSGRKFDEKGNSKDWWDEKSSSNFLKRRDCFTKQYGRYVYD-
--GIQLKESTAQSENIADNGGMRLAYTAYRKW--YENL--PN-GAETLPNL-RYTAKQLF
FISFAQSWCNDVHPKVKALQVSTDDHMPGKFRVIGTLSNFEEFSKEFNCHAGSAMNPIEK
CILY
>DmeCG14529, 724 bases, 0 checksum.
--AVGSLAIQGGVFKE--------LTTP---LGQQIMAKSAEMCSFMDTSVSPCDDFYGY
ACGNYATINA-ATSQKDTNIRQLMFANYLRRVRQVLNEPRISTDRPMEVRVKYFYESCLD
TAALRTQRSHLLSVLREFGGMPAVEGKWDYVGFDAIEMMAQLLRR-YGKLTLLGVYVVPD
HFNSQIKRLQLGQR------------LDLAESD-EFASLWKKYALKMRLRNLGLSEELAR
KTAEEIIELELELSRSAFDHRMNRDPRLMRHLTMLSNMSDAYPILNVTRFVTSWLGSE--
------NLPVFEPSYLFQVKKILLSTPNHVVANYMLSSLTDFTANEEQQKVI--------
---------------CHERITELFPDVVDHMVYH-SLQNPYIANEMRSLWVELKSSFREM
LSDIEWLEKQTREELLEKLNGMSFEIAGQA-----VNFEEQFGLVVSSAD-YYGNIQRLL
EVKARILRTDLL-RESSSVYYYHG-VTATPIYETETNLVVLPVSYMQHRYLWDDIYPAAL
KYGTLGFTMAHEMAHGFDDLNRLYDSRGNLNDNWSTQTKVGFELVKNCLADQFSGMLYG-
--NLRLRRLKSQAESIADNVGIRIAQSAYWKW--LDQV-EME-ETESLPHM-TQSPEQLF
FLSAAQFMCSDIYPERRANFVRNNFHPPYEARVFAMMINSPAFAEAFQCSNSSKMNPPNK
CLMY
>DmeCG14528, 724 bases, 0 checksum.
--LCLLVAIVPAMAKPAGDPFADDLTSD---YAKKIIAKVAEMKTMMKPEVSPCDDFYTH
ACGNWHRHNPQLLGDVMTDNFKLISKGFDRRLQRLLANDLQ---SELEKKMQRFYMSCNL
VHRDDVYKLALENVIREYGTLPALVGAWNSSDFSWWRTVAQIQHK-YGKQIIIGLEIMHD
IRNTSVNRVYISQP---------DF---------KTINTRLTNLMEE-VRTSGLSSSVAK
HTAEQLTELERTFSSGGSGAATLQESLSL---YTVADLQEKYDHLNFTEFLGLILGEE--
-NIPKS-LYIYDEEYLDKALLTMRSTPLATQANYVLWKLEDFLVDAQPKDMV--------
-----------KW--CTESTKKYFGKLAEHAVYK-RYRNPDVESEVHKIWDQIKGIFRQR
LLKLDWISNATRTLAIEKLERMHLNINYDE-----ENFENVYGVFIDRLN-YVSNVQQLL
IAKGIRFVARIN-QPADSVDATEL-LGFTPAYNIQENNITIPVALLQPRYFWGDQYPEAL
KYATLGYLLAHEMLHGFDDDGRQYDASGNLAPWWDLKSRYEFEERRKCFQAQYHEYQYG-
--GSKLPESKDQSENIADSGGLKLAYAAYELW--LGQQSEEVLQRETMEGL-PFNSRQLF
FLGYAQLLCDDVQFLFQPWVSQSDRHAPSKYRVIGPLSNFQEFPWVFNCSQSAPMDPEYK
CAIY
>Dps10
----------------------------------------------IDPSVSPCDDFYGY
ACGKYPSINA-ASRETDKSIGQALRDGYLRRVRQLLEPKMSTD-RPMETRVKYFYESCLN
TTALRMQRSHLLHILREFGGMPAVEGSWDESKFDAIDMMATLLRR-YGKITFLGVSVGPD
IANSQINRLSLGQY-VPGYSSLVEDFVVELQLFQELKDTFEAMLNGP-DLEWGMVKKLFQ
ISGEESVDFEEHYGSLIISSLEVRAYVRESHMLKYGTLGHAFLRDSWQCLVDQFSELRPR
RETQGENVGIAAPQFFLSLTQTMPERRHAHVSNFTWWQ----TVGQIQHKYGDIMRDIQN
KTVSRVYLGPPEEKYGDHNFTEFFALVLGPDNVPETLYDSTPPSLLAQLMQDIRSVFRQQ
LAKHDWITNATRQLAIEKLDSMQLHI----------------------------------
-------------------------------YNILENNITIPVALLQPRYFWGDQYPQAL
KYATLGYLLAHEMIHGFDVEGRNYDAGGNLAPWWDLKSRYEFEERRKCFQAQYHAYKYG-
--GFKLPESTQQSENIADNAGVKLAYAAYERW--LGQQSEEKRQQETMEGL-DLNNRQLF
FVGFAQLWCDDVQTLFKKTVAQTDSHAPGMYRVIGSLSNFQEFSWVFNCSQSAPMDPEYK
CSI-
>Cin5
--LSTLFSSTLSNRPTTRVTDLPDRSQDGVCLTDSCLKASARILAGMDRSVDPCQDFYSY
ACGGWLSENYIDPSRMEYAVATKIAEKNDRILHELLRPSPQLRGSQAEEKIKMFYYSCLD
LHEIETGSKPLVDLIVSLGGW-AAMGE--ESRWNLNELIYQNHGV-LSNSVFFSISVKID
PFNASQHILIVSQR-FLPLPKTITLYFNFILNP--FLSSYLKVCFLI---ILKPKHNEEV
NLAVSILSKRSNPLXMNFPCQRKPSVSITHGPLALNQYDQLGLSVEWFRLLQRILTKK--
-QLRLDEVIVVGPQFFSNLSRLIHNSSKDTLQNYMMWRVVFSQLSRLSLPFRRAAESLTY
SVYGIK-GVIPRWQECLKYAKQQFSTALGIMFAK-ETFTPAMKKDVSKKTSYIKEAFRRN
LKSIQWLDRPSKVALSKQLDRISVKIGYRNKYKESELLDKLYS--VQPYT-FFENYRRSV
KAKIDLSAGKLA-SDVDYTEWQRPYFEANAYFSEQRKHMIFPAGFLQSPFY-IKDAPRVV
NFGAVGSTIGHELIHGFDDIVNRFNDDGSVKDWWTTQVLVNYSQQADCVTQTYNRYSNF-
------IGASSEKENIADMAGVKLSYKVSL----IQQS--FR---DVLPGL-SLSNDQVF
FVSYAQSWCNKRV--GVSQPNLSGAHAPEKYRVIGSLSQFQKFSDVFSCEPGRPMNPVQK
CSVW
>Ame7
----------------------------NFC---QFVIPAKKIEENRDVTVDPCENFYQY
ACGSWNKHNPIPDNKVEWSEDEIKANKTNNRIRDAI------------------------
----EKGIKPIQEILDRTGGWPAMPFDWDPDKTRWQRIDKEYMIL-IGNSAFYNLEYEID
LNNTKRYVLTIDQATEYPL-SRKRLFINMYEMFLYDDDQYTLGIFRMIQAFANRRN--LI
IDIVEMLYFELELLEIIENGKESHTVSDNFERMTIEQLQKWYAKIDFLEMIQYSFKMA-N
IDINSSPIIVYNPIFLHKLASLLGKTSRRVLVNYIQWNMIDKFLLYTTQEMRDIKFEMSL
SSYNVS-NFIPRWEICAN--NIRMKNAVSYMFVK-EYISDNVIHEATKMVEGMKEELRRR
IGRTHWLSNSIKEKLMEKLDNLQTQIGYPDWYKDNAAVIRYYDLQIGTD--YFQNILNCE
RNELLKSLTEFR-QNVMKDKWLDFPITVNAFYAQIINSIVIPAAELQDPYF-THILPDAI
NYGTIGFVIGHELSHSFDNEGIRFDKEGYKIPWNSKNISEEFEQQSMCFVDQYNNYVLD-
VIDENLNGYLTEDENMADSIGIQIAYSTYKKI--AKQ---KP--QTKLPGLENITNDELF
FLSFANSWCSSTRPEYETDMVNKDEHSPAKYRIIGSLSNMDAFSKTFKCSRNSAMNRRHK
CTFW
>Ame8
------------------------------------------------------------
------------------------------------------------------------
------------------------------------------------------------
------------------------------------------------------------
------------------------------------------------------------
------------------------------------------------------------
----------------------------------------------MNALNDIEEEMKVD
IEESNWASEEIKGFALRKIKSIKKNIGYPDWYNNASIVENYFGLTMGPT--YFENALRFQ
KFYKLKELRLLK-YKDLAKSWIIDPLTINAFYLSESNSITVPLANLQKPFF-SKNQPNTI
NYALTGFLLAHELYHSFDELKRFFNEHGKKINW-PKTMTNEYYKSAQCFIDQYNNYTLNG
TSSIKIYGNQTFDENMPDTMGLRTAYKAYKRR--ERIN--RK-SEAALPGLEMFSNDQIF
FLSSANLWCENRDSETEITEAKLDVHSIARLRSIGALSNNQDFANAFSCPIGSPMNREKK
CNIW
>Cin3
-----------------------------ICTTPECFSTASYYMNNMNFRVKPCDNFFEH
ACGRWIHETKIPKSKGKYLIYTVLRDRVNSELGDLLLKPIKPSEGTGAAKAKIIYRSCMN
TALINKGDRPLLNLLHGELAWPIISSNWDESKFELVKTLSTLRGK-FHNNVLFKVKVGRE
---TKTHALQISTG-KMAI-----PFKRYTNPHLAYVRLVYVYITLITCILFGADVRTAV
QDVENVRKFELKLLNLKE--HSSEEYGYT---STLAEMNQRIPGINWVELFTEMIWTY--
-PVTPQKIWVYNENYLKKLISLIQKTDKRVVQNYMVWRLVKHRVRNLSNRFENLYREYVR
EVYHRS-SLPTRKYKCSHFLMFSLKRPTGYLFIK-KYFSKAKKDAVSVLFEHVKKGFVQL
LNEVNWMDNKTREYAKKKALAVKFHIGYNEQMYNNTKIDASLQVILVSD--YFGNVIKVL
TEIAQNKFKLLG-KPVKANTDPFTPTMVNARYDPTYNTVSLPGGELQYPFYWGNKYLRAY
QYGAIGSILGHELTHGFDDNGRMYDIQGRMRNWWSPASLAEFKKREKCMEKQYSSIYWP-
LAGKHLDGVKLLGENIADNGGVREAYAGYQIW--LKDN--GLKGEALEPST-GLTNNQMF
FIGYANVRCGKFTRAGAITQLATDNHGPGKYRITTALQNFDKFSEAFSCPSGSFMNPRHK
CVIW
>Cin4
EELLRAIRRRQDGVLLSPRKSCSAFRGPELCASEKCISTAAYYMNKIDFNVDPCDDFYDY
SCGRWFKETKIPESKGHYLTYTVLRDRVNKDVAGELAKPIKASEGTAVAKVKTAYKACMD
TATINRGGKPLLDFLKGDLAWPIIDETWSPSSFDLESTLATLRGR-YNNQILTKIV----
RRTSGNHILEVRVG---------TLNYKLTTVKLSNRQKYTAVML-------GADRATAN
RDVADVKRFEKELAFHKIHD---LDYFSI---KTIDQMMEEIPGVRFLLFVGGVPTTWNR
RIPKLKQISLYTKSYLSHLFCFY----HRVVQNYLIWRIVKHRILNLSHKFLVRYSQYKK
ILYGTK-VLPTREHKCAQQLMFTMKGATGNLFIN-KYFSPAKKRAAHLMFENIRKGFLQL
LGEVDWMDDKTKNYAKRKAEAIKAVFGYNAHIYRNTYIDEHMKLVVYEND-YFGNTVRIL
TQISQNSFHLLG-KEYQRGTYYFHPTEVNAFYNPSYNEVVMPAGELQYPFYWGDQFPQMF
QYGGVGTILGHELTHGFDNNGRKHGIHGHMYNWWTQKSLEEFNKRTKCMENQYNKFYWR-
TAGSYLNGHKTLGENIADNGGIRESYTGYHIW--LKST--GE---SLEPST-GLTNDQLF
FIGFANVRCGKYTHAGAANINAVDVHSPGRFRVIGSLQNFDKFSKAFNCPVGSKMNPKHK
CIIW
>DmeCG4721 , 724 bases, 0 checksum.
--ILFSICAIDASVPH--------PLAANYSIDILRLAKAAHIKAYMDEKEQACNNFYNY
ACANWPRLHPARKSKTRTNYLEELQELYIRKSADMLKSATRGAENSADRQLKYFYGSCR-
LQTNDTSALNTLQNVTDFGGWPIRVASWYQYEYDWLQVVANLKRK-LGVDIFIGLEVILD
YKEEKMHRLKIGAP-QFPM-SR-RHYLHPHFEG--TREIYERSIENKLKLYFPEQSEHRQ
EVASQVVQIEQQLAKGLPH-NPALTLAQTTRQRTAAEMKTAYSYVDVTRYLQLIFNDN--
------YMDLYEEDYMSNLVDVIRETPKLQLANYTMWKLEALARVPASQRAD--------
-----------IW--CVQLAQQFFPHQLESLFHR-NYNHMQMINELQSTWSDIKRVFRED
LQRLLWLTLETRQKAITKLEALKLHFRHDD-----NKLIRQMHLILNMDR-FYPNLVSVL
QWKTQRGLAKLMTEPVAEDEVHKL-----PHYEIQKNRIQVPITFLQARFFWDPAYPNGL
KYATLGVLLARQMLHGFDGVGRRYDAYGYKNNWWDHTSESSYSRRTQCFQEQYAIFVEY-
-KGKPVQDKDLLRRIVADNGALDIAYRAYQQW--LKNA--AE-TPERLPLL-DHDHNQIF
YLGYAQLYCTDYPETVERFD-----ELPEQLRVNTALSNSQQFANAYGCSREEKLNARFK
CTLY
>Dps9
-----------------------------------------------------CDNFYDF
ACGNWPRLHP--------------------------------------------------
------------------GGWPIRVPSWYQYEYDWLKVVATLKRQ-LGVDIFIGLDVIVD
YKEEHMHRIKLGAP-ALPLGQR-RHYLDGRHQG--TRDLYRRSIQQK-LMLY--------
-----------------FPE----------------------QSKQWLKEVSEQVLGI--
------EQLA--QDYLSNLVDVIRGTPKLHLANYTIWR----------------------
---------------TTD----------------------------------IKRVFRED
LQRLHWLSQETRQKAISKLESLQLQFRHDD-----QQLIRKLHLQLQAKQ-FYPNLLAVL
QWETQRRLAKLM-----------------------QNKIQVPITFLQARFFWDPAYPNAL
KYGTLGVLLARQMLHGFDGEGRRYDAHGYQNNWWDYTSESSYARRSQCFQEQYA------
----------------ADNGALDIAYRAYTKW--LKNS--AE-TMERLPLL-DYSNLQLF
YLAYAQLYCSDYPETLERYE-----ELPEQLRINAALSNSQQFTNAYSCPMGSAMNPATK
CQIW
>Ame5
-----------MHIFV---------------------TVAASLKESMDTSVDPCDDFYEY
ACGKWQDEHPIPDKSLINSWFEERKEKIFVRIRELLKNKTDSDEPWAVSQAKLLYNSCVN
VQATNEGLAPLFDVLKEL-DLPPVPAAITKKTGDYVEQIARVKKI-LGKDVFFRFDIIPD
PRNTSNNIMFLDNPLPNDKRSSFRKLENEDESEDRLKYLEITYITSIIKQIMCSLNDEDE
EELEKITESLYKLTSTFYYLEENLTDDNY---MLVDDLQKLTPKQLWRPYIELVFKDIDA
IDLDKTKVLVGDLEYLKEVALMLALTEEEELESYVWWVIVDIIVPHSTNNLRKIWVDYIN
ELTDMEVGES-RSFYCASAVNELMGMAVSWLFVD-STFHEDKGKKVLEMLDNIKQAFASM
VLRTDWMDQRTKQATLEKNRKMESQIGFPDWLFTENELDEYYEIDLSETE-YLNNMIQII
RLMYLNELESLI-NYKNESYWATDPTDVNAFHTYEYNHITVPAGILQFPFY-DLGL-ESL
NYGAIGSILGHELTHGFDNSGRHYDSNGNVRQWWTNETISRYTERIECFIDHYNNYYEA-
EVDGYVDGKLTLSENIADNEGLKEAVVAYERW--KAKH--GQ--EPSLPGFTHLTQEQLF
FLSFAHIWCENATPKFLRIML-ESSHCPGHVRLLGTLKNSKEFSEAWNCPAGSNMNPSNK
CKLW
>Aga5
--FIIIASTIPILVHF----------PPEICHSADCLRSAAALKHSMDLTVDPCEDFYQY
ACGNWEDEHPRPDTYVSFDWFSERQAKILRNIRHYLQANSSALDPKPVVQARTMYAACLN
LTAMDRGYGPVFKYLKQFLPPPLLNVTFQGYGFDWVKSLAKIKQL-LGMDIFIGLDVYPD
PRHRDYNRLVLGTPEN---GESDGEEVEDADDEVGSLTAYKKFMIGVMKLLVKVES--FN
AQFERAATIVVQFSDSISKVKDRLNLQDIY--YTVADLQNITPLPIWERLLSSVFEGIPE
AQLNLQELIL--TSYLKLLVDYLAVTPLAHIELYIWWTVVEELILHTTLEVRKLYYDYYK
SIAPSD-GFSSRTLYCTGTVNRLLGMAVSYAISS-DNFTRDTKPRVQDMLRYIRTAFEGL
VRDTTWMDWPTKQSTLRKSQAMRSLIGFPDWILDHRELEQHYSLQVNEST-HLENMMQEV
QRKNIIKLRRWR--QKHELSWETLPTNVNAFHTFQENAITIPIAILQYPFY-HLGL-EAL
NYGALGTILGHELTHGFDDSGRQFDKDGNLAQWWTDRTVQEYVNRTKCFVSQYSRYYIP-
EADDYIDGLLTLGENIADNGGVREAFRAYQLY--VKNG--GK--DPLLPGFEHYTHEQLF
FISYGNIWCESHT-QAAAKAYLDDSHCPGKFRLKGVLTNSPEFSQTFGCKPGTEMNPKDK
CRIW
>DmeNEP5
--TPGNLSLLSAPIRANGKQLPYEPISPGIQSNKECLRTAASLIYAMDEQTDPCEDFYQF
TCGRWANEHPRPDSVTSNDWFRERQAHIMRVVREFLSNITKSE-PEAVGKAKTMYRACMD
TKLLDKDLEPLINYLLRF-GLPLPSALYATEKYNWLQSIVSIKQH-LTMDLIIGFDVFPD
PFNRTINRIAFNNDDSHKMDDRESEEEEAAKQTSTGMTAYLHYVRKVIEKYLGITEKQGV
RVARKVHEFKEEAENMTKPSKNPADDIVY---ITLQDLQNQTTLPIWVRYMELILKGTHA
GNIQMTNLTIADITYLQNIVEYLDDTPASHIESYLFLSTIEELVLHTSSSMRLLHSEYMR
VAIGTE-GSTPRSLYCANGVNSLLGMAVSYVLAD-ADFTKEKLPKVERMLSDIRRSFDRL
VKSTSWMDAATKRKTIQKSAEMKSFIGFPPWLRNASVLNAYYEAEVNAST-HLENLMDFV
HWQMMDKLNEMD--KPEPIGWATSPSNVNAFHTFQSNAITVPIAILQYPFY-DLGL-EAL
NYGSIGTILGHELTHGFDDSGRRFDRAGNMVEWWSNRTIDEYVNRTECFVEQYSRYHLA-
DIDEYIDGELTLGENIADNGGMREAFYAYRLY--VKEV--GR-ERSKLPGLEHYSHEQLF
FISFGNLWCETYTPAASRYAL-TDSHCPGQMRLRGVLSNSEEFARTFKCARGTPMNPQPK
CRIW
>Dps5
--IALFTLFLRILILV----LFSVKKSNPICRSRECIRSAASLIYAMDEQTDPCEDFYKF
TCGRWAEEHPRPDSVTSNDWFRERQAHIMRVVREFLSNISSAE-PEAVGKAKTMYGACMD
TKQLDQNLEPLVGYLLRFLPLPSLNLTLGSEASNWLESMVAIKQH-LSMDLIIGFDVFPD
PFNRSINRIALGTP------------------------EWMRYMELI-----GTRH----
--------------------EKNRQMTTN---LTIITSQ---------------------
------DII-----YLQNVVEYLEETPPSHIESYLWLSTIEELVLHTTSSMRLLHSEYMR
LAIGTE-GSTPRSLYCANGVNSLFGMAVSYVLAD-EEFTRVKLPRVQRMLSDIRRAFDRL
VRSTAWMDAATKRKTMQKSAEMKSFIGFPSWLRNGTALNAYYEAEVNASM-HLENLMGFV
HWQMMEKLNEMD--KPEPIGWATSPSNVNAFHTFQSNAITVPIAILQYPFY-DLGL-EAL
NYGSIGTILGHELTHGFDDSGRRFDRDGNMVEWWSNQTINEYVNRTECFVEQYSRYHLA-
DIDEYIDGELTLGENIADNGGMREAYYAYRLY--VKEM--GR-ERSKLPGLEHYTHEQLF
FIAFGNLWCETYTPAASRYAL-SDSHCPGQMRLRGVLSNSEEFARTFRCPRGSAMNPQPK
CRIW
>CelF26G1.6, 724 bases, 0 checksum.
ISFITIVAILSDGFSTKNSNHVNYGSDNSTCLTPECIRLAASYLNNMNRDANPCEDFYEF
ACGKYATRKVIAEHEKKVTVLSEMKKEMDRHLKDILEKTSRENTTRSMKLAQIYFDSCMD
EFSQDDGVQPLMSMISNLGGWPLLTNAFDSIDFQWEVLAGHL-AL-YGVDGIFRVFVHSS
FDDSDKNVLMFSPP-KLFL-EKKKFYREVPSSN-VYLQYYRQYILSL-LSLLGVDMEDIE
YQVDDIIDFERRIANLTRI-ELSRNHSSINNMITFGEFKRKYDKINWDAFFNEEMRGN-L
GRMPDSVINVVDVNYFDNLYSLIKSKPLSSINNFLMWCLVSNYDMYLPAKYRKPMLDFRQ
KMYGVS-SDDPLWEVCVGEVRENLAMPLSTEYAQ-KFFTKKDKLVAEDMIRDLKKAMEQT
LLNADWIDESTREAALMKLDAMGHKIG---------------------------------
-----DALSKLH-RTPSLIDWASPIIAVDAFHYFTGNEIIFPAGILQFPMF-VPDAPAFS
NYGAIGMGIGHEITHGYDDLGAQYDDKGNLRGWWHTETMTTFQKKKQCFVAQYGSKIEP-
QTGRKVDGKMTIGENIADNGGLRVAFQAYQLR--SDRE--KE--TRRLPGLTDFSPNQLF
FLAYANTWCEALKPSAIDHIMDTDVHSLGMFRVNVPLQNLPAFSKEFDCPIGSPMNPFEK
CRIW
>CbrP04923 , 724 bases, 0 checksum.
--MNSTTVLFPIFSSTNHINYGSYGSDNSTCLTPDCIRLAANYLNNMNRDANPCEDFYEF
ACGKYATRKVIAEHEKKVTVLSEMKREMDRHLKHILEKSSRENATRSMKLAQIHYDSCMD
EFAQDDGVQPLMSLISNLGGWPLTNARFDSIDFQWEVLAGHLAL--HGVDGIFRVFVHSS
FDDSNKHVLMFSPP-KLFL-EKKKFYREVPSSN-VYLQYYRQYILSL-LSLLGVDMEDIE
YQVDDIIDFERRIANLTRI-ELSRNHSSINNMITFGDFKKKYDKINWEAFFNEEMRSN-L
GRMPDSLINVVDVNYFDNLYSLIKSKPLSSINNFLMWCLVSNYDFYLPAKYRKPMLEFRQ
KMYGVS-SDDPLWEVCVGEVRDNLAMPLSTEYAH-KFFTQRDKKIAEDMIRDLKKAMEQT
LLNADWIDESTREAALMKLDAMGHKIG---------------------------------
-----DALSKLH-RTPSVIDWASPIIAVDAFHYFTGNEIIFPAGILQFPMF-VPDAPSFS
NYGAIGMGIGHEITHGYDDLGAQYDDKGNLRGWWHTETMTTFQKKKQCFVAQYGSKIEP-
QTGRKVDGKMTIGENIADNGGLRVAFQAYQLK--LDRE--KE--TRRLPGMTEFSPNQLF
FLAYANTWCEALKTSAIDHIMDTDVHSLGMFRVNVPLQNLPAFSKEFDCPIGSPMNPFEK
CRIW
>CelZK20.6 , 724 bases, 0 checksum.
LILCGTVDALPRAPYFGNTVVEEEKKTYTVGDSEGYQEASRLLQKSLNLSLDPCDDFFEY
ACRAWVDSHPIPDDLTSYSQFTATREKVLAEMRKLYEDNTSIPTSKSIALIKQIYNTCMD
TEKHNAGARDLLEKIKTYGYWPMVHNEWRESTFDLTKLLSNTIQS-RDVSVFFDFGPAED
SRNVSRRLLSFDQG-SLGLSTR-DYYLDEKKYE-KQMKAYRKYTIGK-VRYYAVNESKIE
SDVDEIIAFEKEWAQILVAEEDRRNYTKLYNVRRFDDLKEYMSIIDWKKLTLSTTPFLVH
SYLKTNSIIISDVEYLQKMNTLLQNTDPRIVTNYILLRWAGSWSQEIGKKYEDLQQEFAF
QMYGRK-QRQPRWKDCVSSAGGKLSYASGSMYVR-KYFDANAKNTTLDMITDLQEAFRNM
MHANDWMDAETKKYALEKADQMLKQIGYPDFILNDEKLDDWYKLEGAPEDSFSQLVEKSI
QWRNNFYYRRLL-EPVNRFEFISSAAVVNAFYSPTRNAIAFPAGILQQPFF-DARFPKAL
NYGGIGAVIGHEITHGFDDTGRQFDNVGNLRDWWDNTTSSKFNERTQCIIEQYADVKLR-
GTDLRINGKLTQGENIADNGGIKQAFKAYKSY--LEKH--GG-QEARLPQFESLTNEQLF
FVGYAQVWCGAKTPETKTLLLLTDPHSPETARVNTVLTNQPEFAEAFKCPAGSPMNPTKR
CVVW
>CbrP00640 , 724 bases, 0 checksum.
LVLGGTVCALPRVPFVKNTVVEEEKKTYTVGDSEGYQEASRLLQKSLNLSLDPCEDFFEY
ACRSWVDAHPIPDDLTSYSQFTATREKVLAEMRKLY-EDTTT-TSKSIALVKQIYHTCID
TEKHNAGARDLLEKIKTFGYWPMVHNEWREASFDLTKLLSNTIQS-RDVSVFFDYGPAED
SRNVSRRLLSFDQG-SLGLSTR-DYYLDEKKYE-KQMKAYRKYTIGK-VRYYTVNETKIE
SDVDEIIAFEKQWAAILVAEENRRNYTKLYNVRHFNDLKEYMPIIDWKKLTLSTTPFLVH
AYMKTNIIIISDVEYLQKMNTLLQNTDPRIVTNYVLLRWAGSWSQEIGKKYEDLQQEFAF
QMYGRK-QRQPRWKDCVSSAGGKLSYASGSMYVR-KYFDAKAKSTTLDMIADLQEAFRNM
MHANDWMDAETKKYALEKGDQMLKQIGYPDFILNDEKLDDWYKLDGAPEDTFSQLVEKSI
QWRNNFYYRRLL-EPVNRHEFISSAAVVNAFYSPTRNAIAFPAGILQQPFF-DARFPKAL
NYGGIGAVIGHEITHGFDDTGRQFDNVGNLRDWWDNATSSKFTERAQCIIEQYADVELR-
GTDLRINGKLTQGENIADNGGIKQAFKAYKSF--LEKH--GG-QEPRLPHFESLSSEQLF
FVGYAQVWCGAKTPETKTLLLLTDPHSPETARVNTVLSNQPEFAEAFKCPAGSPMNPTKR
CVVW
>CbrP04222 , 724 bases, 0 checksum.
IPTMLLFCLLTAVLLAPIPTSFEKPKKPEVCSTPGCVRAATHFLNAMNTSVNPCEDFFEF
ACGQWNDQHPIPDDMFAFGTFAYAREQVRQQLRVLLEQEVVT--SESINMARATYRSCMN
KTQLDEKTGPLIETLTELGEWPLLH-EWNKTTFNLTNLLVNSRRD-YGVDVFFQLYIYAD
SKNTSRNTLFIDQS-TLALGTR-DYYLNTTLFS-SHMTAYRKYLRNI-AQILTRNDADMN
ADIEKIIDFEIELAKIIVAEDERRNNTRLYNKRAIRDLYSLLPQVDWVPFFQSIAPTDLI
DLFHNDEIIICEIEYLRQISELLEKTDVGLLTNYVLWRVVQSNVRYLDERFEDIKQDFLK
VMTGQQ--QSPRWKDCAQVPSTVLPLAAGAIYVQ-AHFQESDKYEALRMITHLSKSFTDL
VRKNDWMDEETKKVAIEKANSMINNIGYPDVTNDIPLLDKQYVLHISEHDTYYYIMKKSV
VWMQSREFQKLT-KPFDKHEFDISPAVVNAFYSPEKNAITFPAGILQPPFF-SGTFPKAV
NYGAIGAVIGHEITHGFDDQGSQYDKDGNLHNWWSDSSLQAFDKRRRCIVEQYGNYTVP-
KTSFRVNGKLTQGENIADNGGVKEAFQAYQNY--VHEN--GE--EPRLPGLQQYTNEQIF
FVSYAHFWCGKKKEAAAMQQVLTDEHSPEVFRVIGVLSNMEAFADVYKCPKNSPVNPDHK
CIVW
>CelF18A12., 724 bases, 0 checksum.
LPVLLLFCLLTAVLLAEVTTSTEKPKEPEVCSTPGCVRAATHFLNAMNTSVDPCDDFFEF
ACGQWNDQHPIPDDMYGFGTFAYAREQVRQQLRVLLEQEVVT--SESINMARATYRSCMN
KTQLDEMTGPLFETLTELGEWPLLQ-EWDKTKFNFTSLLVNSRRD-YGVDVFFQLYIYAD
SKNTSRNTLFIDQS-TLALGTR-DYYLNTTLFS-SHMTAYRKYLRQI-AHLLTRSESEMN
ADIEKIIDFEIELAKIIVAEDERRNNTRLYNKRQIQDLYNLLPQVDWVPFFQSIAPSDLT
HLFHNEEIIICEIEYLQHVSELIEKTDVGLLTNYVLWRVVQSNVRYLDERFEDIKQDFLK
VMTGQQ--QSPRWKDCAQVPSTVLPLAAGAIYVQ-AHFQESDKHEALRMIMHLRNSFADL
VRQNDWMDEETKAVAIEKANSMINNIGYPDVTNDLPKLDKQYLLSISDSDTYYYIMKKSV
VWMQSREFQKLT-KPFDKHEFDISPAVVNAFYSPEKNAITFPAGILQPPFF-SGTFPKAV
NYGAIGAVIGHEITHGFDDQGSQYDKDGNLHNWWSESSLNSFDTRRRCIVEQYGNYTVP-
KTNFRVNGKLTQGENIADNGGVKEAFQAYQKY--VTEN--GE--EPRLPGLQQYTNEQIF
FVSYAHFWCGKKKEAAAMQQVLTDEHSPEVFRVIGVLSNMQAFADVYKCPRNAPVNPDHK
CIVW
>CelF18A12., 724 bases, 0 checksum.
LPVLLLFCLLTAVLLAEVTTSTEKPKEPEVCSTPGCVRAATHFLNAMNTSVDPCDDFFEF
ACGQWNDQHPIPDDMYGFGTFAYAREQVRQQLRVLLEQEVVT-ESESINMARATYRSCMN
KTQLDEMTGPLFETLTELGEWP-LLQEWDKTKFNFTSLLVNSRRD-YGVDVFFQLYIYAD
SKNTSRNTLFIDQS-TLALGTR-DYYLNTTLFS-SHMTAYRKYLRQI-AHLLTRSESEMN
ADIEKIIDFEIELAKIIVAEDERRNNTRLYNKRQIQDLYNLLPQVDWVPFFQSIAPSDLT
HLFHNEEIIICEIEYLQHVSELIEKTDVGLLTNYVLWRVVQSNVRYLDERFEDIKQDFLK
VMTGQQ-QSPPRWKDCAQVPSTVLPLAAGAIYVQ-AHFQESDKHEALRMIMHLRNSFADL
VRQNDWMDEETKAVAIEKANSMINNIGYPDVTNDLPKLDKQYLLSISDSDTYYYIMKKSV
VWMQSREFQKLT-KPFDKHEFDISPAVVNAFYSPEKNAITFPAGILQPPFF-SGTFPKAV
NYGAIGAVIGHEITHGFDDQGSQYDKDGNLHNWWSESSLNSFDTRRRCIVEQYGNYTVP-
KTNFRVNGKLTQGENIADNGGVKEAFQAYQKY--VTEN--GE--EPRLPGLQQYTNEQIF
FVSYAHVSCLPVL---------------------------KFVVKLAKMNQSFTKNPSD-
----
>Ame6
GVLTVIVVGLLVTLALQISIFHKEKKYNEMCQTEECVRTAARIIDAMNRSIDPCQDFYKF
ACSGWVSKNPIPQSQTSWDQLSFLKERLLENLRILLEETGDE-HLRPVKLARDLYKTCMN
TTSVEAGLKPIYETLDRL-GLP--RDPFKNEPLDVSYIVGRAQRV-LGLNLFIKLYISED
IQDTTKNKIM--------------------------------------------------
--------------------------------------------VNWTKYLEAVFDNTNV
TIDIKMRVIVMDLKYLQELPKLLAVTPFATIVRYIWWITYAGISPLTLQRFRDLGFQFSQ
KVFGLK--EGTRWKVCTLSANANFGMALSYIYAQ-KYFDDRSRQKALEMLLDIKAAFDEM
VTELDWMDADTKIQAHRKLHAIRPFVGIPDWITNSEKLNKFYEMNVIPGR-LFDTFLILT
DVAIKKSLNNLR-KKPNKNRWISTGTTVNAFYSAILNSVTFPAGILHPPFY--GNGLESI
NYGAMGAIMGHELTHGFDDQGRRYDENGNIKQWWSNQTLRHYHEKVQCIIKQYSNYHLP-
ELGHNFNGINTQGENIADNGGIREAYRAYQRF--QKRN--TD--QLVLPGLANYNQEQLF
FIGFAQVWCGNYTNGALKSKLIQGVHAPNHFRVIGTLSNNAEFAKAWNCPNGSPMNPSRK
CILW
>Fru5
VFAAGLCVILGSMLTLISLDSQQDPQCRQDCQRKRTLRAARFIQANIDPTIQPCQDFYSF
ACGGWLRRHGIPEDKLSYGIITAIGEHNEEKLQRLLLDPIQRHGNSAERKVKEFYRSCIN
IQEIDKGSEPMMEVIDSCGGWDLAGAPWETEQRDFNELLYRTQGV-YSTAVFFSLTVNVD
DKNSSRNAIRVDQE-GLTLPER-SLYLGQDEDSVKILAAYKALMERL-LSMLGAED--PT
QKSKEIIELETSLANITVSEDQRKDISTMYNRITLRQLQRMAPSLHWKRLLDRIFHDT--
--FSEDEIVVLATDYIQKVSDIIKTTSKRVLHNYMLWRIVAALSEHLSTAFRSTIHEFSR
EIDGTE-QQLDLGRLCLTQANKHFGMALGALFVQ-QHFSSQSKAKVQELVEDIKHSLDTR
LQELDWMDETTKEAARAKLKYMMVMTGYPDFLLKPELIDQEYGFEVDKKT-YFKNILNSI
KFNIKLSVKKIH-EEVDKTTWLLPPQALNAYYLPNKNQMVFPAGILQPTLY-NPEFPQSM
NYGGIGAIIGHELTHGYDDWGGQYDRHGNLKQWWTKESYRKFQTKAECIVNLYDNFTVY-
--NQKVNGRLTLGENIADMGGLKLSYYAYQKW--VREH--GP--ERPLPGL-RYTHEQLL
FIAFAQNWCMKRRSQSIYLQLLTDKHAPEHYRVIGSVSQFDEFARVFHCPRGSPMNPVDK
CSVW
>HsaECEL1
VFAAGLCAILAAMLALLGPVAAGGGACPEGCPERKA-RAARFLAANLDASIDPCQDFYSF
ACGGWLRRHAIPDDKLTYGTIAAIGEQNEERLRRLLARPGGGPGGAAQRKVRAFFRSCLD
MREIERGPRPMLEVIEDCGGWD-LGGAWDLN-----RLLYKAQGV-YSAAALFSLTVSLD
DRNSSRYVIRIDQD-GLTLPER-TLYLAQDEDSEKVLAAYRVFMERV-LSLLGADA--VE
QKAQEILQVEQQLANITVSEDLRRDVSSMYNKVTLGQLQKITPHLRWKWLLDQIFQED--
--FSEEEVVLLATDYMQQVSQLIRSTPHRVLHNYLVWRVVVVLSEHLSPPFREALHELAQ
EMEGSD-KPQELARVCLGQANRHFGMALGALFVH-EHFSAASKAKVQQLVEDIKYILGQR
LEELDWMDAETRAAARAKLQYMMVMVGYPDFLLKPDAVDKEYEFEVHEKT-YFKNILNSI
RFSIQLSVKKIR-QEVDKSTWLLPPQALNAYYLPNKNQMVFPAGILQPTLY-DPDFPQSL
NYGGIGTIIGHELTHGYDDWGGQYDRSGNLLHWWTEASYSRFLRKAECIVRLYDNFTVY-
--NQRVNGKHTLGENIADMGGLKLAYHAYQKW--VREH--GP--EHPLPRL-KYTHDQLF
FIAFAQNWCIKRRSQSIYLQVLTDKHAPEHYRVLGSVSQFEEFGRVLHCPKVSPMNPAHK
CSVW
>MmuDINE
VFAAGLCAILAAMLALGPGAAGGGGACPEGCPERKA-RAARFLSANLDASIDPCQDFYSF
ACGGWLRRHAIPDDKLTYGTIAAIGEQNEERLRRLLARPTGG-PGAAQRKVRAFFRSCLD
MREIERGPRPMLEVIEDCGGWDLGGAAWDLN-----RLLYKAQGV-YSAAALFSLTVSLD
DRNSSRYVIRIDQD-GLTLPER-TLYLAQDEESEKILAAYRVFMQRL-LRL--LGADAVE
QKAQEILQLEQRLANISVSEDLRRDVSSAYNKVTLGQLQKIIPHLQWKWLLDQIFQED--
--FSEEEVVLLATDYMQQVSQLIRSTPRRILHNYLVWRVVVVLSEHLSSPFREALHELAK
EMEGND-KPQELARVCLGQANRHFGMALGALFVH-EHFSAASKAKVQQLVEDIKYILGQR
LEELDWMDAQTKAAARAKLQYMMVMVGYPDFLLKPEAVDKEYEFEVHEKT-YFKNILNSI
RFSIQLSVKKIR-QEVDKSSWLLPPQALNAYYLPNKNQMVFPAGILQPTLY-DPDFPQSL
NYGGIGTIIGHELTHGYDDWGGQYDRSGNLLHWWTETSYSHFLRKAECIVRLYDNFTVY-
--NQRVNGKHTLGENIADMGGLKLAYYAYQKW--VREH--GP--EHPLHRL-KYTHNQLF
FIAFAQNWCIKRRSQSIYLQVLTDKHAPEHYRVLGSVSQFEEFGRAFHCPKDSPMNPVHK
CSVW
>RnoDINE
VFAAGLCAILAAMLALGPGAAGTGGACPEGCPERKA-RAARFLSANLDASIDPCQDFYSF
ACGGWLRRHAIPDDKLTYGTIAAIGEQNEERLRRLLARPTGG-PGAAQRKVRAFFRSCLD
MREIERGPRPMLEVIEDCGGWDLGGAAWDLN-----RLLYKAQGV-YSAAALFSLTVSLD
DRNSSRYVIRIDQD-GLTLPER-TLYLAQDEGSEKVLAAYKVFMERL-LRL--LGADAVE
QKAQEILQLEQRLANISVSEDLRRDVSSVYNKVTLGQLQKITPHLQWKWLLDQIFQED--
--FSEEEVVLLATDYMQQVSQLIRSTPRRILHNYLVWRVVVVLSEHLSPPFREALHELAK
EMEGND-KPQELARVCLGQANRHFGMALGALFVH-EHFSAASKAKVQQLVEDIKYILGQR
LEELDWMDAQTKAAARAKLQYMMVMVGYPDFLLKPEAVDKEYEFEVHEKT-YLKNILNSI
RFSIQLSVKKIR-QEVDKSTWLLPPQALNAYYLPNKNQMVFPAGILQPTLY-DPDFPQSL
NYGGIGTIIGHELTHGYDDWGGQYDRSGNLLHWWTEASYSRFLHKAECIVRLYDNFTVY-
--NQRVNGKHTLGENIADMGGLKLAYYAYQKW--VREH--GP--EHPLHRL-KYTHNQLF
FIAFAQNWCIKRRSQSIYLQVLTDKHAPEHYRVLGSVSQFEEFGRAFHCPKDSPMNPVHK
CSVW
>DmeCG8358 , 724 bases, 0 checksum.
--LWVIVAAVLTDCEASLVDRSENSDSNGSSTNRSAAEYAEFMKSYMNQSVEPCENFYEY
ACGNYRNDRYSPGSRSNLGDVTYTLIDITEQLLGRM-DLAEALNSSELAVAQRFYNACLG
ANLHPFAADPAYSLIRSIGGFPAVDGDWKASNFNWINMSAHLAN--YGANGLIRETLQLR
PFEPYTKLPELGFD---------HIIVHEENISRNTTRAFRLNEERM-HGYLGLPEDRIR
EAIAGVFAFWRDALEIPPQ-CEVFDPYRI---KRVFPQSEYYYNISWLHSTNKLFCDF--
--------------YYVELDKVC-ARHRKAVANYLAMK----LLYRFDPKLKAPRY----
-----------QRNYCSVTLYQSMRFLFNKLYMA-NNFSEAKRLEMSEMVRELRKSLRKA
LEDADWLDAESRARALLKESRIQPRIGFQDDALSD-RIIREINLKVIEDR-YAETNINLQ
HLINRFSSRHFQ-ELTNDTKPQKIGLQVGAGYYTPDNSINVMAGVVEPPIY-QRHLPISL
KFGTLGFIVGHELIHGFDTTSSYFDGNGHMESLLSEISQQALEDRAECYMDYYGKYQVP-
EISRRVNGKTTLDENIADNSGLRQALTAYRSH-RQQLH-PGQ-ERDAMPGL-DLTPEQLF
FLGFAQLFCSHYEEEHYWKGL-SDVHTFDQFRVLGVLSNSEDFFHAYNCSVGSGMRPAKT
CRLW
>DmeCG5527 , 724 bases, 0 checksum.
LAVCILICVILNDCEAIGDESHENAITD---ETADYLRSHGAMMKSYNFSVDPCDDFYEF
ACGNWKNVKTPRQSPHRRSNILDISYTLMDVTEQLLTRTKLAEASAELLVAQRFYNSCLA
AELFPRAADPAYSVIRSLGGFPAVDRDWNASSFSWFNMSAHLSN--YGVRSLIHEEILPQ
PFNPY-----FKLP-ELGF----DHVVHTAHVANTSSRAYQLNEHRM-RGYLNLTKDEIS
AVIEGVFAFWSEALSIEDKFESDRDKCDL-----LSEIEEVPRFGQWRSYYEIAWNGI--
DFYNGSFCDF----YYVELDKVC-AKHTEAVANYLAMR----FLYRMDDKLKEPKQPEDQ
KVN------------CLMIVQMTLPNLFNRLYMA-EHFTDEKHSEISDMVTEMRKAQRQI
LESVEWLDAETRAEALSKEAGITPVIGYKNEELSD-TLIREINLTIVEGS-YAQSLINLR
VLTYLHRYAGAD-ELPKDTKPLTLGMQVNAFYYNLDNSVYVMAGVLHPPAY-HRSWPDSL
KFGTIGYLIGHELTHGFDTEGSSFDSAGEVRDWWSRKSEAVFQERAQCYVDYFNQYLIP-
EINQTIRGNETRDENIADAGGLRAALTGYRNH--MKQG-ADG-ETEQMPGL-DLSPEQLF
FVGFAQLWCADYEPEHYWEEL-TGAHTVDKYRVLGAVSNNDDFAEVYKCPLGSPMHPAES
CRMW
>Dps7
----------------------------------------DRMKSYMNVSVAPCDDFYEY
ACGNWQE-----------------------------------------------------
------------------------------------------------------------
------------------------------------------------------------
------------------------------------------------------------
--------------Y---------------------------------------------
-------------------------------------FSEETSAEISGIIKELRKSFRLM
LENSEWLDKETRTEALLKEISIEPRIGFRDDELTE-RLVRAVNLTIVEDS-FAQTNINLK
RF------------------------QVNAFYYNLDNTIYVMAGILHPPAF-HQLWPNSL
KYGTIGYLVGHELTHGFDTVGSMYDGSGAQRNWWSKKSNAVFNERAECYAEHYSNYLIP-
EINRKINGNQTKDENIADSGGLHEALAAYRSY--MKQQ-DNE-THEQMPGL-DLSPEQLF
FLGFAQLWCNAYEEEHYWEEL-SNEHTIDKFRVLGAVTNNEDFAKVYNCPVGSPMNPAER
CRVW
>DmeNEP2
VSLGIMFVVLATGFGLVPTGTASKGKSGDVCLTQECIHTASTVLRKMKPEVEPCDNFYEF
ACGTYLEEENIPDDKVSISTFSVISDKLQEQLKDIIAERPETE-PKHFRLPNLLYKACMN
KTLIETGPEPITRVAERLGGWPLIKGDWNADSWTWQEQVKKFRTAGFSMDYIIDFSIGVD
LQNSTKRLIDLDQS-SLAL-SR-EYLVKGFNET--LVTAYYKYMVDI-AVLFGANRDLAK
TELLLSLEFEMALANISWPNEKRRNSSELYNLRTPAQLQAAYPYVQWVDYMNALLPEG--
LNVAEDMINLSVPSFFEDLGKLLAKTPKRVIANYMFWRIHGFSVGFLSEEFRKRQLQYAT
ALSGRQ-EQEARWKECVDIATSSLGISVGSLYVG-KHFHKDSKANALEMVNEIRNVFNDI
LDEVNWMDAKTKKEAKLKLHSMATHIGYPDEMLDNEKLAAYYALDIDPDK-YFESFLGMN
IFGTDYSFNKLR-LPVNKTDWVRHPAIVNAFYSSLENSIQFPAGILQGHFF-NAQRPKYM
NFGAIGYVIGHEITHGFDDQGRQFDVKGNLRDWWHPDTQKAYLAKAKCIIEQYGNYTER-
ATGLNLNGINTQGENIADNGGVKESYIAYRRW--AEKH--GP--EAKLPGL-DYTPEQMF
WVAAGQTWCAKYRKESLKMRITTGVHSPSEFRVLGSLSNMKDFAKDFHCPEGSPMNPVQK
CEVW
>Dps2
IVSSILFVVAAAVLGLLHGDTTSMNQVPNACLSRECIHTASTVLRKMKPEVEPCDNFYEF
ACGTYIEEENIPDDKVAISTFSVISDKLQEQLKDIIADRPDTE-PKHFRLPNLLYKACMN
KTLIESGAEPITRMAESLGGWPLLKGEWNADTWSWQEQVKKFRNAGFSMDYIIDFSIGVD
LQNSTKRLIDLDQS-ALALS-R-EYLVKGFNET--LVTAYYEYMVDI-AVLFGAKKDQAK
KELLQSLEFEMALANISWPNEKRRNSSELYNLRSPQQLQAAYPYVQWVDYMNALLPEG--
LSMADDMINLSVPSFFEDLGKLLAKTPQRDIANYMFWRIHSFSIGFLSEEFRKRQLQYAT
ALSGRQ-EQEARWKECVDIATGSLGISVGSLYVR-KHFNQDSKANALDMVNDIRAVFNDI
LDEVNWMDTKTKKEAKLKLHSMATHIGYPDEMLDNEKLAKYYALDIDPDK-YFESFLGMN
IFGTDYSFNKLR-LPVNKTDWVRHPAIVNAFYSSLENSIQFPAGILQGHFF-NAQRPKYM
NFGAIGYVIGHEITHGFDDQGRQFDVKGNLRDWWQPDTQKAYLSKAQCIIDQYGNYTER-
ATGLHLNGINTQGENIADNGGVKESYIAYQRW--VQKH--GE--EPKLPGL-DYTPQQMF
WISAGQTWCAKYRKESLKMRITTGVHSPSEFRVLGSLSNMKDFAKDFQCPEGSPMNPVQK
CEVW
>Aga2
LIVVALIISLLTVVLTPNTVVDSGKSAENICLTPGCIHSASKALEQMDQEVEPCDDFYNY
ACGKFVKETVIPDEKVSVNTFSVIGDRLQQQLRSLVSEEISDSEATPFKLAKNLYKLCMN
KTRIEEGIKPLLDIHEVLGGWPVLKGDWDLDSWSWVKSVKDFRNNGYSTDYFFDFSIGSD
LKNSTRRIIDTDQA-SLGI-SR-EYLVKGMENP--IVSAYYNYMVDM-AVLLGADEERAK
RELLDSLNFEMALANISLPNEKRRNATALYNPMTVKEFQQRYPYTDWLEYFNAILKDT-G
IVIGEEVIIVSVPTFMEQLGPLLQNTPKRVMANYVMWRISGFSSFFLTEKLRKRQLQYST
ALSGKQ-EQEPRWKECVDITSGSLPISVGALYIR-KYFREDSKRAALDMVNDIKSVFVDI
LKKVDWMDEVTRVSALEKVSTMATHIGYPDELMDDAKIAEYYKLEFQPDSTYLNTILYMN
KFGTTKAFKKLR-IAVNKTDWITHPAIVNAFYSSIENSIQFPAGILQGQFF-SYDRPKYM
NYGAIGFVIGHEITHGFDDQGRQFDKNGNLVDWWQSDTKTAYLEKARCIIEQYGNYTEP-
NVKLNLNGINTQGENIADNGGIKEAYYAYRRW--TEKN--GP--EQRLPGL-NLSPEQMF
WLSAAQTWCSVYRPETMKMRITTGVHSPGQFRVLGPMSNMHEFAKDFNCPVGSPMNPEHK
CEVW
>BmoNEP
--AVAFLAAFIASLLLPPAVVARGSDDVETCSAPGCIHTASRLLLNMDEKVDPCDNFYDF
ACGSFLKNTRIPGDKTSVNTFSIITDQLQEQIRSLLDEPVTPEEPRPFVLAKTLYQACMN
RTAIEAGVQPLLDMLKRLGGWPVLDGQWDENSFSWEQSVYKFRDAGYSVDYFLDFSISVD
VKNSTRRVIDLDQA-SLGL-SR-EYLNRGFSDK--LVQAYYEYMVDI-AILLGADKTKAT
EELKESLQFEMKLANISLPLEKRRNATSLYNPMTIAELQQKFPKVPWLEYINRLLAPH--
ITVDVNLTIVSVPKYITDLEALLEKTPKRVQANYVMWRVAGASVSYLTDDLRRRQLAYIT
ALSGKT-ERESRWKECADTTSASMSIAVGALYIR-KYFNENSKANALEMVNDIRQQFRKT
LTKVDWMDDMTRQEALEKADAMASHIAYPSEMLDNNRLTEFYSLEMSSEH-LMESVLNLT
LFTTEYLFGKLR-EPVNKTDWVTHPAIVNAFYSSIENSIQFPAGILQGAFF-SAKRPAYM
NYGAIGFVIGHEITHGFDDQGRQFDKNGNLVDWWQEMTKEKYLDKAKCIIDQYSNYTVK-
EVGLKLNGVNTQGENIADNGGIKEAYYAYQAW--THRH--GE--EARLPGLEKYSPRQLF
WLSAANTWCAVYRNEAIKLRITTGFHAPGRFRVIGPMSNMEEFASDFKCPMGSPMNPDKK
CKVW
>Ame2
--LALFLCCICAYARVIQVIDRGFPCDEDVCYTQECIHTASRLLKNMDREVEPCDDFYDF
ACGGFLKSTIIPDDKTTVNTFTGISDELQNQLRTSIEKSPPNE-PKPFRLVKNLYKACMN
KTVIEQGLDPLLNILRKLGGWPILENQWNETEFNWKESVYKFRKMGYSVDYFIDFSIGVD
LKNSTKRIIDLDQA-ALGL-SR-EYLSKGFNDK--IVQAYYSYMVDI-SVILGANKTDAE
RELRESLEFEMNLANISLPNEKRRNATLLYNPMTVRELSKTYPSIPWKEYFNTLLAPN--
IQVDEEVVIVSVPNYIASLEKLLATTPKRVQANYVMWRAAASSVSYLTDEIRKRQLQYST
ALSGKT-EREPRWKECIDTVSGSLAISVGAMYVR-KYFKQDAKNNAVEMVADIRKEFTKI
LKKVDWMDKDTKRSALDKAANMSSHIAYPDELLDDSKLEQFYELELTTDN-YLEDILNLT
LFGVEYSFNKLR-QPVNKSDWVTHPAIVNAFYSSLENSIQFPAGILQGAFF-NNDRPRYM
NYGAIGFVIGHEITHGFDDQGRQFDKNGNLVDWWAPQTKEKYLEKAECIIHQYGNYTVE-
EVNLNLNGINTQGENIADNGGIKEAYLAYQEW--VKRN--HV--EPKLPGL-PYNPQQLF
WISAANTWCSKYRPEAMKLRITTGFHSPGKFRVLGPLSNMEEFSKDFNCPLGSKMNPEKK
CAVW
>Cin2
SMLLLFLVLVLAILML--SMFGFEMSRPKGCTTRACINVASKVALSLDESVDPCQDFYEF
ACGGWEESNLLPSGESRWSGFNALQQSNHAIMKNVLLNTTQNN-SVAEKKAKIFYESCID
LEAINKGAQPLLTMLEKVGGWP-VLNNWDESSFDFNATIQQYFP--YSIYPFFSIGVNTD
SKHSNSNIVIVGES-GLSLGTR-DFYVNKTIEDDKILHAYLDYMTEV-ATLLGAKDRNTR
FRMKEVLELEKKLAIISLPLEEMRNEEKNYHRMVLADLQGNSPAVDWSNLVPELFLKLAN
ETVGTNPVITFSRQYLRNFSDIVYQTPKRVLGNYFGWRFVHSFVSALGQPFLEALNKFHK
VQYGSNMVCGYKWRRCLNTVDSVLGLAVGRLFVQ-KKFDKTSKSSAEEMVREIKASFQKN
LPKTSWMDPVTRKKASEKCSAVEDMIGFDDKILNITYVNEKYKVSYFYHNCHFEHHVSVV
RYITVKELKHLR-KPVKRKEWSITPPTVNAYYSPTKNIIVFPAGILQPPFY-SSNFPKSI
NYGGIGIVVGHELTHGFDDQGRQYDLNGNLNNWWQKDTLAKFKKKAECMVEQYGSFNFG-
--GAQVNGVLTLGENIADNGGVRLAYNAYQEW--KKAN--GS-LETQLPSL-NYTHDQLF
FISFAQLWCSVSTPQFRKHQVLVDMHSPPKARVIGTLSNFEEFSKAFSCPKGSPMNPAKK
CKVW
>Ame3
NQFSSLFKIEGSSSNDTSATHIRYNSERTHCLTEHCITIAASIINSIDRSVDPCDDFYEY
ACGGWIKKNPIPDGNSMWGTFDKFEQENQLIVKNVLEKPLVEMKSKAEKKAKYYFLSCMD
NDTIETGAKPMLDLLDTIGGW-NVSGKFNISEWSLQNSMHILQNV-YNMDGLFTWAVNED
DRNSSRHIIQIDQG-GLTLPTA-DDYLNITEHG-KVLAAYLEYMTKI-GELLGGETNSTR
KQMQDVIQFETKLARIMTSPENRRDKEKLYNLMSLNELQRKAPFMSWVDYFKNATRIV-N
KKINDKMIVNFAPEYFIKLSNLVTNEGKVVLNNYLVWQTVKSLTTCLSKPFRDAYKGLRK
ALIGLE-GQEQQWRYCVSDTHNAMGFAIGAMFVR-EVFHGKSKPMAEKMIDQIRKAFTKN
FKNLDWMDPITRRAAEEKANAITDMVGFPNFILNPSELDERYKLTIKQNE-YFQNNIRVN
KYNLRKNLEKLD-QPVNRTTWIMTPPTVNAYYWPTKNQMVFPAGILQSPFY-DMENPNSL
NFGGIGVVMGHELTHAFDDQGREYDLHGNLNHWWNNATIERFKNRTKCFVEQYSNFEIN-
--GRHVNGLQTLGENIADNGGLKAAYHAYLSI--PKSY--KD--QLPLPGL-NLTHRQLF
FLNFAQVWCSAIMSEAVALQIEKDAHCPSKYRVIGSLSNLPEFAAEFNCPEGSRMNPVHK
CEVW
>Dps3
TTFAMTMTIFTLLIVLHVQPHKKGNRSEVPCLNKHCIFASSEILKSIDVTVDPCDDFYGY
ACNQWIKNNPIPEGKSTWGTFGKLEQMNQLIIRNVLEKPAATFKSEAEKKAKVYYESCLD
DEHMEKGSKPMNDLLLKIGGWNVTQSGYNVSNWTMGNTLKILHNK-YNFNCLFGWAIGED
DKNSSRHVIQIDQG-GLTLPTA-DYYNNKTDNHRKVLNEYIEYMTKV-CVLLGANETDAR
AQMLGIINFEKKLANITIPLEDRRNEEAMYHPMKLRKLAKLAPFLNWTDHFDNALQMV-N
RRVTDDVVVVYAPEFLKNLSDIITDEGKITLNNYLIWQAVRTLTSCLSKPFRDAYKGVRK
ALMGSDGGEEI-WRYCVSDTNNVVGFAVGAIFVR-QAFHGESKPAAEQMIVEIREAFKHN
MQNLTWVDKQTRERAIEKADQISDMIGFPDYILDPADLDRKYALNITANA-YFDNNLQVA
IYNLRSNLKRLD-QPVNKTNWGMTPQTVNAYYTPTKNQIVFPAGILQTPFF-DINNPKSL
NFGAMGVVMGHELTHAFDDQGREYDKFGNINRWWDAKSIERFTEKSECIARQYSGYKIN-
--GRNLNGKQTLGENIADNGGLKAAYHAYQRT--KSEE--AD--ILKLPGL-NLTHSQLF
FVSFAQVWCSSTTEETNLLQVEKDPHSPSQFRVIGTLSNMKEFAEVFQCKPGKRMNPTSK
CEVW
>DmeNEP3
--MAITIFTLLIVLFTVLHVQPHQKDCPLPCLNKHCIFASSEILKSIDVTVDPCDDFYGY
SCNQWIKNNPIPEGKSTWGTFGKLEQMNQLIIRNVLEKPAKSFKSDAERKAKVYYESCLD
DEHMEKGAKPMNDLLLQIGGWNVTKSGYNVANWTMGHTLKILHNK-YNFNCLFGWAIGED
DKNSSRHVIQIDQG-GLTLPTA-DYYNNKTDNHRKVLNEYIEYMTKV-CVLLGANESDAR
AQMIGVINFEKKLANITIPLEDRRNEEAMYHPMQLRQLSKLAPFLNWTDHFDNAMQMV-G
RRVTDDVVVVYAPDFLKNLSDIITEEGKITLNNYLVWQAVRTLTSCLSKPFRDAYKGVRK
ALMGSD-GGEEIWRYCVSDTNNVVGFAVGAIFVR-QAFHGESKPAAEQMIAEIREAFKMN
LQNLTWVDKQTREKAIEKANQISDMIGFPDYILDPVELDKKYALNITPNA-YFENNIQVA
IYNLKSNLKRLD-QPVNKTNWGMTPQTVNAYYTPTKNQIVFPAGILQTPFF-DINNPKSL
NFGAMGVVMGHELTHAFDDQGREYDKFGNINRWWDSKSIERFNEKSECIARQYSGYKMN-
--GRTLNGKQTLGENIADNGGLKAAYHAYQRT-KSDR---DV-DILKLPGL-NLTHSQLF
FVSFAQVWCSSTTDETNLLQMEKDPHSPSQFRVIGTLSNMKEFAEVFQCKPGKRMNPTEK
CEVW
>LmiECE
--LLALLIVSAVLLSR-PYAPALLHAEEAYCVSMSCVTAAASVLSLMDATADPCSDFYQY
ACGGWVRANPIPDTKSMWGTFVKLEQQNQLVIKNVLEQPMSEFKSEAERKAKLYYMSCLD
NDTIETGPKPMLDLLVKIGGWN-ITGNFSIKNWSLQKSLETLQNR-YNMGGLFTWAVGED
DRDSKKHIIQIDQG-GLTLPTR-DNYLNETMDD-KVLSAYLEYMTKI-GVLLGGEEKNVR
TQMKAVIEFETELAKIMSPQEDRRDEEKLYNNMELDKVQGRPPFINWHAFFSNAMENI-T
RKISKKKVVVYAPEYLEKLNDIITTDGKIILNNYLVWQTVRSMTSYLSKAFRDAYKGLRK
ALVGSEGGEKP-WRYCVTDTNNVIGFAIGAMFVR-EAFHGNSKPAAENMINQIRTAFKSN
LKNLKWMDAETRRAAEKKADAISDMIGFPDYILNPEELDKKYKLEIKEDE-YFENNLRVN
KYNLKSNLEKLD-QPVNKTRWGMTPPTVNAYYTPTKNQIVFPAGILQAPFY-DIGHPKSM
NYGAMGVVMGHELTHAFDDQGREYDQNGNLHKWWNNQTIEAFKKRTQCVVDQYSNYTVD-
--NKHVNGKQTLGENIADNGGLKAAYHAYLEW--EQRN--PR--ELPLPGL-NFSHKQLF
FLSFAQVWCSASTDEAIKLQLEKDPHAPPKFRVIGPLSNLQEFSTEFRCPLGSKMNPVHK
CEVW
>Aga3
--LSLLALSIILIVVLHVGSDPFGVDEQLPCLNQHCIFAASEILHSIDWSVDPCDDFYAF
SCNQWIRNNPIPEGKSMWGLFGKLEQQNQLVLKNALERPLAEFKSKAEKKAKLYYQSCLD
DETMEKGAEPLQKLLRQIGGW-NVTANFDVQRWSLQRTLQTLQIR-YNMGGLFGWAVGED
DRNSSKHIIQIDQG-GLTLPSR-DNYLNKTANA-KILTAYLEYMTKV-SVLLGADETDAR
RQMLEVIEFETRLANITTPQDMRRDEETLYHPMTLAMLQEKAPFINWQEHFEEAFRLV-R
RKITEKRVVVYAPEYLEKLNILMTDEKKIILNNYLVWQTVRTLTACLSKAFRDAYKGLRK
ALMGSDGGEEL-WRYCVSDTSNVLGFAVGAMFVR-DVFHGDSKPQAEEMINQVRDAFKEN
FKNLGWMDAETRRLAVEKADAISDMIGFPDYILYPEELDRKYQLNIDPKT-YFDNNINYN
IYSLKKNLEKLD-QPVNKTKWGMTPPTVNAYYTPTKNQIVFPAGILQNPFF-DIKNSKSL
NYGAMGVVMGHELTHAFDDQGREYDKYGNLHQWWNNQTIERFKNQTECFNQQYSAYRIN-
--GKTINGKQTMGENIADNGGLKAAFHAYINN--EKND--TD--TLPLPGV-NMTHRQLF
FVSFAQVWCSAVTDETTTLQIEKDSHSPPKYRVIGPLSNLKEFSDTFHCPLGTGMNPIEK
CVVW
>XlaECE
--LVLLVLMSLGLFMSLLALSLQYRNSNRVCLSESCISVTSSILRSLDRSVDPCQDFYQY
SCGGWIKGNPVPDGHSRWGTFNELWEHNQAIMKHLLENSTMNTSSTAEHKAQSYFQACMN
ESKIEEGAKPLQDLIQKLGGW-SITGPWDKD--NFQETLQLVTAH-YRTSPFFSVFVSAD
SKNSNSNVIQIDQS-GLGLPSM-EYYLNKTMNE-KVLTGYLNFMVQL-GVLLGGEENSTR
QQMQEILDFETKLANITIPQEKRRDEEQIYHKMTAGELKDLVPAVDWMPFLKTVFHPV--
-VINESPVVVYAKEYLVEVSSLINSTDKRILNNYMMWNLMRKTSSFLDQRFQDAEEKLIE
VMYGTKKTCLPRWKFCIRDTDNNLGFALGAMFVK-ATFAETSKVQALRMIKEIKAAFEEN
LKTLSWMDDETRRAAREKAEAIYDMIGYPNFIMDPKELDKVFNYDVTDDL-YFENGMRFY
NFSARVTSDQLR-KAPSKDQWSMTPPTVNAYYSPTKNEIVFPAGILQAPFY-TSTSPMAQ
NFGGIGVVIGHELTHAFDDQGREYDKDGNLRPWWKNASVEAFKRQTECITEQYGNYTVN-
--GEAVNGKQTLGENIADNGGLKAAYRAYKNW--VRKN--GA--EKLLPSL-GLSNDQLF
FVGFAQVWCTVRTTESSHEGIITDPHSPSRIRVIGSVSNSKEFAEHFQCPPGSPMNPRKK
CEVW
>BtaECE
VVLVALLAAALVACLA-VLGIQYQTRTPSVCLSEACISVTSSILSSMDPTVDPCQDFFTY
ACGGWIKANPVPDGHSRWGTFSNLWEHNQAIIKHLLENSTAS--SEAERKAQVYYRACMN
ETRIEEKAKPLMELIEKLGGWN-ITGPWDKD--NFQDTLQVVTSH-YHTSPFFSVYVSAD
SKNSNSNVIQVDQS-GLGLPSR-DYYLNKTENE-KVLTGYLNYMVQL-GKLLGGAEDTIR
PQMQQILDFETALANITIPQEKRRDEELIYHKVTAAELQTLAPAINWLPFLNTIFYPV--
-EINESPIVIYDKEYLSKVSTLINSTDKCLLNNYMIWNLVRKTSSFLDQRFQDADEKFME
VMYGTKKTCLPRWKFCVSDTENTLGFALGPMFVK-ATFAEDSKNIASEIILEIKKAFEES
LSTLKWMDEDTRKSAKEKADAIYNMIGYPNFIMDPKELDKVFNYTAVPDL-YFENAMRFF
NFSWRVTADQLR-KAPNRDQWSMTPPMVNAYYSPTKNEIVFPAGILQAPFY-TRSSPNAL
NFGGIGVVVGHELTHAFDDQGREYDKDGNLRPWWKNSSVEAFKQQTACMVEQYGNYSVN-
--GEPVNGRHTLGENIADNGGLKAAYRAYQNW--VKKN--GA--EQTLPTL-GLTNNQLF
FLSFAQVWCSVRTPESSHEGLITDPHSPSRFRVIGSISNSKEFSEHFHCPPGSPMNPHHK
CEVW
>CpoECE
IVLVALLAAGLVACLT-ALGIQYRTRTPPVCLSEACVSVTSSILNSMNPTVDPCQDFFSY
ACGGWIKANPVPDGHSRWGAFSNLWEHNQAIIKHLLENSTAS--SEAERKAQVYYRACMN
ETRIEERAKPLMELIEKLGGWN-ITGPWAKD--NFQDTLQVVTAH-YRTSPFFSVYVSAD
SKNSNRNVIHVDQS-GLGLPSR-DYYLNKTENE-KVLNGYLNYMVQL-GKL-GGDENAIR
AQMQQILDFETALANITIPQEKRRDEELIYHKVTAAELQTLAPAINWLPFLNTIFYPV--
-EINESPIVVYDKEYLEQVSTLINTTDKCLLNNYMIWNLVRKTSSFLDQRFQDADEKFME
VMYGTKKTCLPRWKFCVSDTENNLGFGLGPMFVK-ATFAEDSKNIASEIILEIKKAFEES
LSTLKWMDEDTRKSAKEKADAIYNMIGYPNFIMDPKELDKVFNYTAVPDL-YFENAMRFF
NFSWRVTAEQLR-KAPNRDQWSMTPPMVNAYYSPTKNEIVFPAGILPAPFY-TRSSPKAL
NFGGIGVVVGHELTHAFDDQGREYDKDGNLRPWWKNSSVEAFKQQTECMVEQYSNYSVN-
--GEPVNGRHTLGENIADNGGLKAAYRAYQNW--VKKN--GA--EETLPTL-GLTNNQLF
FLGFAQVWCSVRTPESSHEGLITDPHSPSRFRVIGSLSNSKEFSEHFQCPPGSPMNPRHK
CEVW
>HsaECE1
VVLVVLLAAGLVACLA-ALGIQYQTRSPSVCLSEACVSVTSSILSSMDPTVDPCHDFFSY
ACGGWIKANPVPDGHSRWGTFSNLWEHNQAIIKHLLENSTAS--SEAERKAQVYYRACMN
ETRIEERAKPLMELIERLGGWN-ITGPWAKD--NFQDTLQVVTAH-YRTSPFFSVYVSAD
SKNSNSNVIQVDQS-GLGLPSR-DYYLNKTENE-KVLTGYLNYMVQL-GKL-GGDEEAIR
PQMQQILDFETALANITIPQEKRRDEELIYHKVTAAELQTLAPAINWLPFLNTIFYPV--
-EINESPIVVYDKEYLEQISTLINTTDRCLLNNYMIWNLVRKTSSFLDQRFQDADEKFME
VMYGTKKTCLPRWKFCVSDTENNLGFALGPMFVK-ATFAEDSKSIATEIILEIKKAFEES
LSTLKWMDEETRKSAKEKADAIYNMIGYPNFIMDPKELDKVFNYTAVPDL-YFENAMRFF
NFSWRVTADQLR-KAPNRDQWSMTPPMVNAYYSPTKNEIVFPAGILQAPFY-TRSSPKAL
NFGGIGVVVGHELTHAFDDQGREYDKDGNLRPWWKNSSVEAFKRQTECMVEQYSNYSVN-
--GEPVNGRHTLGENIADNGGLKAAYRAYQNW--VKKN--GA--EHSLPTL-GLTNNQLF
FLGFAQVWCSVRTPESSHEGLITDPHSPSRFRVIGSLSNSKEFSEHFRCPPGSPMNPPHK
CEVW
>MmuECE1
VVLVTLLAAGLVACLA-ALGIQYQTRTPPVCLTEACVSVTSSILNSMDPTVDPCQDFFSY
ACGGWIKANPVPDGHSRWGTFSNLWEHNQAVIKHLLENATAS--SEAERKAQVYYRACMN
ETRIEERAKPLMELIEKLGGWN-ITGPWAKD--NFQDTLQVVTAH-YRTSPFFSVYVSAD
SKNSNSNVIQVDQS-GLGLPSR-DYYLNKTENE-KVLTGYLNYMVQL-GKL-GGDEDAIR
PQMQQILDFETALANITIPQEKRRDEELIYHKVTAAELQTLAPAINWLPFLNTIFYPV--
-EINESPIVVYDKEYLRQVSTLINNTDKCLLNNYMMWNLVRKTSSFLDQRFQDADEKFME
VMYGTK-KTCIRWKFCVSDTENNLGFALGPMFVK-ATFAEDSKNIASEIIMEIKKAFEES
LSTLKWMDEETRRSAKEKADAIYNMIGYPNFIMDPKELDKVFNYTAVPDL-YFENAMRFF
NFSWRVTADQLR-KAPNRDQWSMTPPMVNAYYSPTKNEIVFPAGILQAPFY-TRSSPNAL
NFGGIGVVVGHELTHAFDDQGREYDKDGNLRPWWKNSSVEAFKQQTECMVQQYSNYSVN-
--GEPVNGRHTLGENIADNGGLKAAYRAYQNW--VKKN--GA--EQTLPTL-GLTSNQLF
FLGFAQVWCSVRTPESSHEGLITDPHSPSRFRVIGSLSNSKEFSEHFRCPPGSPMNPHHK
CEVW
>RnoECE1
VVLVTLLAAGLVACLA-ALGIQYRTRTPPVCLTEACVSVTSSILNSMDPTVDPCQDFFSY
ACGGWIKANPVPDGHSRWGTFSNLWEHNQAIIKHLLENSTAS--SEAEKKAQVYYRACMN
ETRIEERAKPLMELIEKLGGWN-ITGPWAKD--NFQDTLQVVTAH-YRTSPFFSVYVSAD
SKNSNSNVIQVDQS-GLGLPSR-DYYLNKTENE-KVLTGYLNYMVQL-GKL-GGDEDSIR
PQMQQILDFETALANITIPQEKRRDEELIYHKVTAAELQTLAPAINWLPFLNAIFYPV--
-EINESPIVVYDKEYLRQVSTLINSTDKCLLNNYMMWNLVRKTSSFLDQRFQDADEKFME
VMYGTK-KTCLRWKFCVSDTENNLGFALGPMFVK-ATFAEDSKNIASEIILEIKKAFEES
LSTLKWMDEDTRRSAKEKADAIYNMIGYPNFIMDPKELDKVFNYTAVPDL-YFENAMRFF
NFSLRVTADQLR-KAPNRDQWSMTPPMVNAYYSPTKNEIVFPAGILQAPFY-TRSSPNAL
NFGGIGVVVGHELTHAFDDQGREYDKDGNLRPWWKNSSVEAFKQQTECMVQQYNNYSVN-
--GEPVNGRHTLGENIADNGGLKAAYRAYQNW--VKKN--GA--EQILPTL-GLTSNQLF
FLGFAQVWCSVRTPESSHEGLITDPHSPSRFRVIGSLSNSKEFSEHFRCPLGSPMNPRHK
CEVW
>Fru4
--LVLLLVTLLALLACVLGLRFHSESGRGICLSEACITVASQMVEAMDRSADPCHDFYQF
ACGGWMRKNPLPDGRSHWSTFNSIGEQNQALLKHLLENGTFNSSSEAEKKAQFYYLSCLN
TQKIEEGAKPLTELIAKIGGW-SITDPWDKD--NFMEVLKVVSGP-YRAQPFFSVGVSAD
PKNSNSNIIQVDQS-GLFLPSR-DYYLNKTADD-KVLVAYLDYMVEL-GTLLGGEKGSTH
LQMQQILDFEKALANITVPQDQRRDEEKIYHKVSVAELQLLAPAVDWLEYLSSSLSPL--
-DLNDTPVVLYAREYLQQVSDLINKTDRSLLNNYMIWTLVQKTVASLDQRFENAQDKLLE
SLIGTKKSCTPRWQTCIENTDDTLGFALGALFVK-ATFDKKSKDIAEEMIDEIRSAFKEA
LDRLGWMDGTTRQAAKEKADAIYDMIGFPEFILDPKELDDVYDYEVSDES-FFQNMLNFY
NFSSRVMADQLR-KPPNKDQWSMTPPTVNAYYMPTKNGIVFPAGILQAPFY-AHDHPKAL
NFGGIGVVMGHELTHAFDDQGREYDKEGNLRPWWQNSSVEAFRE-TECMVDQYSQYLVN-
--TEHVNGKQTLGENIADNGGLKAAYHAYQSW--VWKN--GE--EKRLPAI-NLTNDQLF
FVGFAQVWCSVRTPESAHEGLVTDAHSPPRYRVIGTLANFPEFSQHFHCPVGTPMNTGKR
CEVW
>HsaECE2
G-ASLLLAALLLGCLVALGVQYHRDPSHSTCLTEACIRVAGKILESLDRGVSPCEDFYQF
SCGGWIRRNPLPDGRSRWNTFNSLWDQNQAILKHLLENTTFNSSSEAEQKTQRFYLSCLQ
VERIEEGAQPLRDLIEKIGGW-NITGPWDQD--NFMEVLKAVAGT-YRATPFFTVYISAD
SKSSNSNVIQVDQS-GLFLPSR-DYYLNRTANE-KVLTAYLDYMEEL-GMLLGGRPTSTR
EQMQQVLELEIQLANITVPQDQRRDEEKIYHKMSISELQALAPSMDWLEFLSFLLSPL--
-ELSDSPVVVYGMDYLQQVSELINRTEPSILNNYLIWNLVQKTTSSLDRRFESAQEKLLE
TLYGTKKSCVPRWQTCISNTDDALGFALGSLFVK-ATFDRQSKEIAEGMISEIRTAFEEA
LGQLVWMDEKTRQAAKEKADAIYDMIGFPDFILEPKELDDVYDYEISEDS-FFQNMLNLY
NFSAKVMADQLR-KPPSRDQWSMTPQTVNAYYLPTKNEIVFPAGILQAPFY-ARNHPKAL
NFGGIGVVMGHELTHAFDDQGREYDKEGNLRPWWQNESLAAFRNHTACMEEQYNQYQVN-
--GERLNGRQTLGENIADNGGLKAAYNAYKAW--LRKH--GE--EQQLPAV-GLTNHQLF
FVGFAQVWCSVRTPESSHEGLVTDPHSPARFRVLGTLSNSRDFLRHFGCPVGSPMNPGQL
CEVW
>MmuECE2
G-LILVLAALLLGCLV--ALWVHRDPAHSTCVTEACIRVAGKILESLDRGVSPCQDFYQF
SCGGWIRRNPLPNGRSRWNTFNSLWDQNQAILKHLLENTTFNSSSEAERKTRSFYLSCLQ
SERIEKGAKPLRDLIDKIGGW-NITGPWDED--SFMDVLKAVAGT-YRATPFFTVYVSAD
SKSSNSNIIQVDQS-GLFLPSR-DYYLNRTANE-KVLTAYLDYMVEL-GVLLGGQPTSTR
EQMQQVLELEIQLANITVPQDQRRDEEKIYHKMSISELQALAPAVDWLEFLSFLLSPL--
-ELGDSPVVVYGTEYLQQVSELINRTEPSILNNYLIWNLVQKTTSSLDQRFETAQEKLLE
TLYGTKKSCTPRWQTCISNTDDALGFALGSLFVK-ATFDRQSKEIAEGMINEIRSAFEET
LGDLVWMDEKTRLAAKEKADAIYDMIGFPDFILEPKELDDVYDYEVSEDS-FFQNMLNLY
NFSAKVMADQLR-KPPSRDQWSMTPQTVNAYYLPTKNEIVFPAGILQAPFH-AHNHPKAL
NFGGIGVVMGHELTHAFDDQGREYDKEGNLRPWWQNESLTAFQNHTACMEEQYSQYQVN-
--GERLNGLQTLGENIADNGGLKAAYNAYKAW--LRKH--GE--EQPLPAV-GLTNHQLF
FVGFAQVWCSVRTPESSHEGLVTDPHSPARFRVLGTLSNSRDFLRHFGCPVGSPMNPGQL
CEVW
>RnoECE2
G-LILVLAALLLGCLV--ALWVHTDPVHSTCITEACIRVAGKILESLDRGVSPCQDFYQF
SCGGWIRRNPLPSGRSRWNTFNSLWDQNQAILKHLLENSTFNSSSEAERKTRSFYLSCLH
LERIEKGAKPLQDLIDKIGGW-NITGPWDED--NFMEVLKAVAGT-YRAAPFFTVYVGAD
SKSSNSNIIQVDQS-GLFLPSR-DYYLNRTANE-KVLAAYLDYMVEL-GMLLGGQPTSTR
AQMQQVLELEIQLATITVPQDQRRDEEKIYHKMSISELQTLAPSMDWLEFLSFLLSPL--
-ELGDSPVVVYGTEYLQQVSELINRTEPSILNNYLIWNLVQKTTSSLDQRFETAQEKLLE
TLYGTKKSCTPRWQTCISNTDDALGFALGSLFVK-ATFDRQSKEIAEGMISEIRAAFEET
LENLVWMDEKTRLAAKEKADAIYDMIGFPDFILEPRELDDVYDYEVSEDS-FFQNMLNLY
NFSAKVMADQLR-KPPSRDQWSMTPQTVNAYYLPTKNEIVFPAGILQAPFY-AHNHPKAL
NFGGIGVVMGHELTHAFDDQGREYDQEGNLRPWWQNESLTAFQNHTACMEEQYNQYQVN-
--GERLNGLQTLGENIADNGGLKAAYNAYKAW--LRKH--GE--EQPLPAV-GLTNHQLF
FVGFAQVWCSVRTPESSHEGLVTDPHSPARFRVLGTLSNSRDFLRHFGCPVGSPMNPGQL
CEVW
>Fru6
------------------------------------------------------------
-----------------------MRENVLFSLLELLEAPSEASELEAVRKAKTLYRSCMN
ETILEKDSKPMLKTLKQPFRWPVVGDGWSAGQWSLLKTLADMRL--HSKSVLIRLYVSPD
NKNSSYYVIKLDQA-SLSLPSR-EDYTTNSSSARAYRAALLSLMVDV-AVMLGAPEKAAQ
AQMEQALAFETKLAHILVP-YENRTSESMYNRYSISRLHRHIPEFDWLGFIKRVVETKKS
LSISSSHVIVRVPQYFKDLFKLINNTDPRVVANYVQWRTVFSRITTLSRRFLYRYLDFAR
VTTGTT-SLTPRWDKCVNYVDNSLAYATGRIFVD-KHFQEDKKIMMEELIEGVRWAFIDI
VEENDWMDPPTKKKAIEKAHAVLAKVGYPEFILNDTYLNEDLKLVFSEKD-YYGNVMQTL
KFFGQSDLVWLR-KTVPRTEWFTNPTTVNAFYSSSTNQIRFPAGELQKPFFWDKQYPRSL
SYGAIGVIVGHELTHGFDSNGRKYDSNGNLDQWWSNSSITAFNEKTQCMIDQYNDYFWE-
KAGLNVRGKRTLAENIADNGGIREAFRAYRRW--VDT----S-RGPQLPGV-GLNNNQLF
FLSYAQMRCNSYRPETAREQIQSGAHSPPKFRVIGSMSNYEEFWKAFSCPESSVMNRAQS
CRVW
>HsaPHEX
--FVGGTLVLGTILFLVSQGLLSLQAKQEYCLKPECIEAAAAILSKVNLSVDPCDNFFRF
ACDGWISNNPIPEDMPSYGVYPWLRHNVDLKLKELLKSISRRRDTEAIQKAKILYSSCMN
EKAIEKDAKPLLHILRHSFRWPVLESNWSERKFSLLQTLATFRGQ-YSNSVFIRLYVSPD
DKASNEHILKLDQA-TLSLAVR-EDYLDNSTEAKSYRDALYKFMVDT-AVLLGANSSRAE
HDMKSVLRLEIKIAEIMIP-HENRTSEAMYNKMNISELSAMIPQFDWLGYIKKVIDTRHL
KDISPSNVVVRVPQYFKDLFRILGSERKKTIANYLVWRMVYSRIPNLSRRFQYRWLEFSR
VIQGTT-TLLPQWDKCVNFIESALPYVVGKMFVD-VYFQEDKKEMMEELVEGVRWAFIDM
LEENEWMDAGTKRKAKEKARAVLAKVGYPEFIMNDTHVNEDLKIKFSEAD-YFGNVLQTR
KYLAQSDFFWLR-KAVPKTEWFTNPTTVNAFYSASTNQIRFPAGELQKPFFWGTEYPRSL
SYGAIGVIVGHEFTHGFDNNGRKYDKNGNLDPWWSTESEEKFKEKTKCMINQYSNYYWK-
KAGLNVKGKRTLGENIADNGGLREAFRAYRKW--INDRRQGL-EEPLLPGI-TFTNNQLF
FLSYAHVRCNSYRPEAAREQVQIGAHSPPQFRVNGAISNSEEFQKAFNCPPNSTMNRMDS
CRLW
>MmuPHEX
--FIGGTLVLGTLLFLVSQGLLSFQAKQEYCLKPECIEAAAAIMSKVNLSVDPCENFFRF
ACDGWISNNPIPEDMPSYGVYPWLRHNVDLKLKALLKSVSRRRDTEAVQKAKILYSSCMN
EKAIEKDAKPLLHILRHSFRWPVLEANWSERKFSLLQTLATFRGQ-YSNSVFIRLYVSPD
DKASNEHILKLDQA-TLSLAVR-EDFLDNTTEAKSYRDALYKFMVDT-AVLLGANSSRAE
HDMKSVLRLEIKIAEIMIP-HENRTSEAMYNKMNISELSAMIPQFDWLGYIKKVIDTRHL
KDIGPSNVVVRVPQYFKDLFRILGAERKKTIANYLVWRMVYSRIPNLSRRFQYRWLEFSR
VIQGTT-TLLPQWDKCVNFIESALPYVVGKMFVN-VHFQEDKKEMMEELIEGVRWAFIDM
LEENEWMDAGTKRKAQEKARAVLAKVGYPEFIMNDTYVNEDLKIKFSESD-YFGNVLQTR
KYLAQSDFFWLR-KAVPKTEWFTNPTTVNAFYSASTNQIRFPAGELQKPFFWGTEYPRSL
SYGAIGVIVGHEFTHGFDNNGRKYDKNGNLDPWWSVESEEKFKEKTKCMINQYSNYYWK-
KAGLNVKGKRTLGENIADNGGLREAFRAYRKW--INDRRQGV-EEPLLPGI-TFTNNQLF
FLSYAHVRCNSYRPEAAREQVQIGAHSPPQFRVNGAISNFEEFQKAFNCPRNSTMNRADS
CRLW
>RnoPHEX
--FITGTLVLGTLLFLVSQGLLSFQAKQEYCLKPECIEAAAAIMSKVNLSVDPCENFFRF
ACDGWISNNPIPEDMPSYGVYPWLRHNVDLKLKALLKSVSRRRDTEAVQKAKILYSSCMN
EKAIEKDAKPLLHILRHSFRWPVLEANWSERKFSLLQTLATFRGQ-YSNSVFIRLYVSPD
DKASNEHILKLDQA-TLSLAVR-EDFLDNTTEAKSYRDALYKFMVDT-AVLLGANSSRAE
HDMKSVLRLEIKIAEIMIP-HENRTSEAMYNKMNISELSAMIPQFDWLGYIKKVIDTRHL
KDIGPSNVVVRVPQYFKDLFRILGAERKKTIANYLVWRMVYSRIPNLSRRFQYRWLEFSR
VIQGTT-TLLPQWDKCVNFIESALPYVVGKMFVN-VHFQEDKKEMMEELIEGVRWAFIDM
LEENEWMDAGTKRKAQEKARAVLAKVGYPEFIMNDTYVNEDLKIKFSESD-YFGNVLQTR
KYLAQSDFFWLK-KAVPKTEWFTNPTTVNAFYSASTNQIRFPAGELQKPFFWGTEYPRSL
SYGAIGVIVGHEFTHGFDNNGRKYDKNGNLDPWWSVDSEEKFKEKTKCMINQYSNYYWK-
KAGLNVKGKRTLGENIADNGGLREAFRAYRKW--INDRRQGV-EEPLLPGI-TFTNNQLF
FLSYAHVRCNSYRPEAAREQVQIGAHSPPQFRVNGAISNFEEFQKAFNCPANSTMNRADS
CRLW
>CelT05A8.4, 724 bases, 0 checksum.
--LILFLLVLGAAIYF----YINYKDSSDVCLSPGCIKTASVILSSMNSSVDPCDDFYEF
ACGQWIKGHPIPDDAPSVSNFENLGQDLEFALKELLNDEPYDYETSAVGKAKYFYNLCLN
ESEILDWRTTFDEVVKSFGGWPSLGHQMKPD--ASIEMLYADMVAKFKADSLFKATVQPD
DKNSQRHVLLIDQP-QLNLFAR-DFYVAAENEE---RMAYLQLIRDV-LILLDADRTRAT
LDAKEIIDFETALANITMADEHRHDIAELYTKITLGEMRRSLPHFNWPLFFNRMFKDLKR
ITFDDNEVVVYGYEFLRRLDVLIPQYDNRLIVNYLEWCFFKTMLRDLPDPFALTIFKFYK
TLNIMN-VQKVRWHGCVTRINSLMPMATSAIYVK-NHFDHEAKQQVEEMISLIMESFVDL
LLSEDWLTKETKQTAKQKVNEMKRKIGYPDYLNDPAAVNNEYKFKVYPGH-YYQTKFSFY
EQYQRDVLERIT-EAVDRERWVAGAALVNAFYSPNTNEIIFPAGILQPVFY-SKDFPSSM
NFGGIGVVIGHEITHGFDDRGRLYDNLGNIRQWWDNATISKFEHKAQCIEKQYSSYVLD-
QINMQINGKSTKGENIADNGGLKQAYRAYKKY--EKRH--SR--PPRLPGV-NLTHDQLF
FLNYAQIWCGTMNDKEAIRKLRTSEHSPGPIRVKGPLSNSYDFAKAYNCEPGSQMNPREK
CRVW
>CbrP04554 , 724 bases, 0 checksum.
--IILFLLVLGAAIYF----YINYKDSSDVCLSPGCIKTASVILSSMNASIDPCDDFYEF
ACGQWIKGHPIPDDAPSVSNFENLGQDLEFALKELLEPYDYD--VSAVGKAKYFYNLCLN
ESEILDWRRTFDEVVKSFGGWPSLGHPLSPD--ASIEMLYADMVAKFKADSLFKATVQPD
DKNSQRHVLLIDQP-QLNLFAR-DFYVAAENEE---RMAYLQLIRDV-LILLNADRARAT
RDAEEIIHFETALANITMADEQRHDISELYTKVTLGDMKISLPHFNWHLFFNHMFKDLRQ
ITFDDDEIVVYGYEFLRRLDLLIPMYDARLITNYLEWCFFKTMLRDLPDPFALTIFKFYK
TLNIMN-VQKVRWHGCVTRINSLMPMATSAIYVK-NHFDHEAKQQVEEMISLIMESFVDL
LLSEDWLTKETKQFAKQKVNEMKRKIGYPDYLNDPSAVNKEYMFTVYPGH-YYQTKFSFY
EQYQRDVLERIT-EPVDRERWVAGAALVNAFYSPNTNEIIFPAGILQPVFY-SKDFPSSM
NFGGIGVVIGHEITHGFDDRGRLYDNLGNIRQWWDNATISKFEHKAQCIEKQYSSYVLE-
QINMQINGKSTKGENIADNGGLKQAYRAYKKY--EKMH--SR--PPRLPGV-NLTHDQLF
FLNYAQIWCGTMNDKEAIRKLRTSEHSPGPIRVKGPLSNSYDFAKAYNCAPGSRMNPHDK
CRVW
>Cin1
-----------------------------SC------VSASRIVNAMNLEAQPCDDFFEY
ACGAWNVDHLIADDQSSVSTFNGLREDVAKILKRVLEKPITTE-RDSIKKAKNFYSSCMD
TAQIDSGAAPLKTLITEMGGWPVVGDSFDASKFDLSKTLGKFVSI-YGTYGLVSMWVGSD
DRKSTENIIQLDQP-SLGMPNR-DYYLDADKYA-ATAPSYRKYMVDM-MTAVSADATAIN
AVADQIIDFEIAIASSMAPDSERRDSEALYNKMTIAELQTTTSAINWSAYINSAMSVV-G
TTVTSTNVVIYAPEYLKNVTDII-NGRFELVQNYLVWRVVKGRTSYLSSTLRATRDPYTQ
ATSGTT-SEPARWRTCSDSSNSNFPMPVGSLFVQ-DSFPEENKAATLQMVEDLRLAFKSF
LPTNDWMDDQTKTNAETKADLINPIIGYPDYITDTNKMDQDYAVTVGVAT-YFDNIQSAA
IHNVKTSYGKLR-LPVDFEEWITSPAIVNAFYSPSRNQIVFPAGILQPPFY-DAGQPSSM
NYGAIGMVIGHEITHGFDNSGAQFDGYGNLNNWWSNSSKENFNVRSQCMIDQYSAISWDT
AKGLHLNGENTLGENIADNGGIREAYEAYKRW-QVANP--GG--DLRLPGLGEFTQDQLF
FLGYAQVWCGTYKEEYAVRMLTTDPHSPGKFRVLVPSENFPEFGKAFNCKQGVYPNPEDT
CRVW
>OcuNEP
--LLLTVIAVTMIALY-------ATYDDGICKSSDCIKSAARLIQNMDATAEPCTDFFKY
ACGGWLKRNVIPETSSRYSNFDILRDELEVILKDVL-QEPKTEDIVAVQKAKTLYRSCVN
ETAIDSGGQPLLKLLPDVYGWPVATQNWEQTSWSAEKSIAQLNSN-YGKKVLINFFVGTD
DKNSMNHIIHIDQP-RLGLPSR-DYYECTGIYK-EACTAYVDFMIAV-AKLIPIDENQIS
VEMNKVMELEKEIANATTKSEDRNDPMLLYNKMTLAQIQNNFKPFSWSNFTNEIMSTV-N
INIPNEDVVVYAPEYLIKLKPILTKYFPRDFQNLFSWRFIMDLVSSLSRTYKDSRNAFRK
ALYGTT-SESATWRRCANYVNGNMENAVGRLYVE-AAFAGESKHVVEDLIAQIREVFIQT
LDDLTWMDAETKKKAEEKALAIKERIGYPDDIVSNNKLNNEYLLNYKEDE-YFENIIQNL
KFSQSKQLKKLR-EKVDKDEWITGAAIVNAFYSSGRNQIVFPAGILQPPFF-SAQQSNSL
NYGGIGMVIGHEITHGFDDNGRNFNKDGDLVDWWTQQSANNFKEQSQCMVYQYGNFSWDL
AGGQHLNGINTLGENIADNGGIGQAYRAYQNY--VKKN--GE--EKLLPGI-DLNHKQLF
FLNFAQVWCGTYRPEYAVNSIKTDVHSPGNFRIIGSLQNSVEFSEAFQCPKNSYMNPEKK
CRVW
>HsaNEP
--LLLTIIAVRMIALY-------ATYDDGICKSSDCIKSAARLIQNMDATTEPCRDFFKY
ACGGWLKRNVIPETSSRYGNFDILRDELEVVLKDVL-QEPKTEDIVAVQKAKALYRSCIN
ESAIDSGGEPLLKLLPDIYGWPVATENWEQKSWTAEKAIAQLNSK-YGKKVLINLFVGTD
DKNSVNHVIHIDQP-RLGLPSR-DYYECTGIYK-EACTAYVDFMISV-ARLIPIDENQLA
LEMNKVMELEKEIANATAKPEDRNDPMLLYNKMRLAQIQNNFKPFSWLNFTNEIMSTV-N
ISITNEDVVVYAPEYLTKLKPILTKYSARDLQNLMSWRFIMDLVSSLSRTYKESRNAFRK
ALYGTT-SETATWRRCANYVNGNMENAVGRLYVE-AAFAGESKHVVEDLIAQIREVFIQT
LDDLTWMDAETKKRAEEKALAIKERIGYPDDIVSNNKLNNEYLLNYKEDE-YFENIIQNL
KFSQSKQLKKLR-EKVDKDEWISGAAVVNAFYSSGRNQIVFPAGILQPPFF-SAQQSNSL
NYGGIGMVIGHEITHGFDDNGRNFNKDGDLVDWWTQQSASNFKEQSQCMVYQYGNFSWDL
AGGQHLNGINTLGENIADNGGLGQAYRAYQNY--IKKN--GE--EKLLPGL-DLNHKQLF
FLNFAQVWCGTYRPEYAVNSIKTDVHSPGNFRIIGTLQNSAEFSEAFHCRKNSYMNPEKK
CRVW
>MmuNEP
--LLLTIIAVTMIALY-------ATYDDGICKSSDCIKSAARLIQNMDASVEPCTDFFKY
ACGGWLKRNVIPETSSRYSNFDILRDELEVILKDVL-QEPKTEDIVAVQKAKTLYRSCIN
ESAIDSGGQPLLKLLPDIYGWPVASDNWDQTSWTAEKSIAQLNSK-YGKKVLINFFVGTD
DKNSTQHIIHFDQP-RLGLPSR-DYYECTGIYK-EACTAYVDFMISV-ARLIPIDENQLS
LEMNKVMELEKEIANATTKPEDRNDPMLLYNKMTLAKLQNNFKSFSWSNFTNEIMSTV-N
INIQNEEVVVYAPEYLTKLKPILTKYSPRDLQNLMSWRFIMDLVSSLSRNYKESRNAFRK
ALYGTT-SETATWRRCANYVNGNMENAVGRLYVE-AAFAGESKHVVEDLIAQIREVFIQT
LDDLTWMDAETKKKAEEKALAIKERIGYPDDIISNNKLNNEYLLNYREDE-YFENIIQNL
KFSQSKQLKKLR-EKVDKDEWISGAAVVNAFYSSGRNQIVFPAGILQPPFF-SAQQSNSL
NYGGIGMVIGHEITHGFDDNGRNFNKDGDLVDWWTQQSANNFKDQSQCMVYQYGNFSWDL
AGGQHLNGINTLGENIADNGGIGQAYRAYQNY--VKKN--GE--EKLLPGL-DLNHKQLF
FLNFAQVWCGTYRPEYAVNSIKTDVHSPGNFRIIGTLQNSAEFADAFHCRKNSYMNPERK
CRVW
>RnoNEP
--LLLTIIAVTMIALY-------ATYDDGICKSSDCIKSAARLIQNMDASAEPCTDFFKY
ACGGWLKRNVIPETSSRYSNFDILRDELEVILKDVL-QEPKTEDIVAVQKAKTLYRSCIN
ESAIDSGGQPLLTLLPDIYGWPVASQNWEQTSWTAEKSIAQLNSK-YGKKVLINFFVGTD
DKNSTQHIIHFDQP-RLGLPSR-DYYECTGIYK-EACTAYVDFMISV-ARLIPIDENQLS
LEMNKVMELEKEIANATTKPEDRNDPMLLYNKMTLAKLQNNFKPFSWSNFTNEIMSTV-N
INIQNEEVVVYAPEYLTKLKPILTKYSPRDLQNLMSWRFIMDLVSSLSRNYKESRNAFRK
ALYGTT-SETATWRRCANYVNGNMENAVGRLYVE-AAFAGESKHVVEDLIAQIREVFIQT
LDDLTWMDAETKKKAEEKALAIKERIGYPDDIISNNKLNNEYLLNYKEEE-YFENIIQNL
KFSQSKQLKKLR-EKVDKDEWISGAAVVNAFYSSGRNQIVFPAGILQPPFF-SARQSNSL
NYGGIGMVIGHEITHGFDDNGRNFNKDGDLVDWWTQQSANNFKDQSQCMVYQYGNFTWDL
AGGQHLNGINTLGENIADNGGIGQAYRAYQNY--VKKN--GE--EKLLPGL-DLNHKQLF
FLNFAQVWCGTYRPEYAVNSIKTDVHSPGNFRIIGTLQNSAEFADAFHCRKNSYMNPERK
CRVW
>PflNEP
--SLLFIVIVALIILF------ATQKTDEICTTGDCTQSASRLIENMDDSVDPCDNFYQY
ACGGWLKKNIIPETSSRYSTFDILRDELEVILKGVL-EKTDEGEATLSTRAKTLYKSCTN
ESLIELGGAPLLDMLPDVFEWPVAVDNWETNTWRLEDVIAKLNEK-YGTQLLVNFFVGTD
DRDSNSYIIHFDQQTNLGLLSR-DYYACTGPYA-EACRAYEKFMIDL-AKLINISETDIR
EEVKRVMDLERDIANATDTPEDRNNPVLLYNKMELGDLNANFQVFDWSYFTAKIMDTV-N
ISVPDTKVINYSPNYYRRLNLILARYNKRDLQNYMVWRFAMNMVVGLSRSYRDTRKAFRK
ALSGTT-SEAAVWRQCALYVNNNMDNAVGRLYVQ-EAFSEKSKELMEEMIKDIREVFISN
LDDLTWMDAETKKAAEEKARAIRERIGYSDNIKDDKYLNNEYNLAYSAEE-YFENILQNL
EYVQKKRLRKLR-VKVNKEEWVTGAAVVNAFYSSSKNQIVFPAGILQPPFF-SKGQAKSL
NYGGIGMVIGHEITHGFDDNGRNYDKDGDLKDWWTPGSTDRFLDLSKCIVNQYGNFSWDL
ANGLHLNGNNTLGENIADNGGIRQAYQAYKNY--VEKH--GE--EPSLPGI-NLSHNQLF
FLNFAQVWCGTHRPEQAVNSIKVDVHSPGKFRVLGSLQNFPEFAKAFNCKKNSYMVPANI
CRVW
>Fru1
--SLFFIIIVALIVLF------AVHQKYEVCTTADCTSSAARLLENMDTSVDPCDNFFEY
ACGSWLKQNVIPESSSVYSTFMTLRDSLDIFVKEVL-EKTVEGEAVALTKAKTLYKSCIN
DREIEKGGTPLIEMLPDVYDWPIAVDNWEAKLWRLEDVIAKLNVN-YGSQLVINFFIGID
DKDSSSHIIHYDQQGSLGLPSR-DQFACTGSSE-ALCKAYMQFMTEL-AKLIAVNETQIS
EEVIRILEFESDLANATDTQEDRNHPGFLYNKMELGDLNANFQKFNWSYFTAKIMNTV-N
VTIPETKIMNYAPNYFRRLNHILAKYSKRDLQNYMVWRFVMSMVMSLSGSYRETRKEYRK
VVYGTI-KETEMWRQCVSFVNNNMDEAVGRLYVE-QAFSEKSKEMVSEMIKEIQEVFINN
LEQLTWMDRQTKEAAKQKAKAIREQIGYDDKILDDEYLNSEYSINFSADK-YFENILHNS
ENSQKKRLQKLH-QKVNRENWVTGAAVVNAFYSTSKNQIVFPAGILQLPFF-SKSQSNSL
NYGGIGMVIGHEITHGFDNNGRHHDEKGDMKDWWTKESNERFLELSKCMVNQYSNFTLDV
DSGTHMNGKNTLAENIADNGGLRQAFQAYKNH--VAMH--GP--DPPLPGI-DLSHDQLF
FLNFAQVWCSKARPEHVLSSVNSDTHSQGIFRVLGTLQNFPQFAETFKCKNGSYMSPEKR
CRVW
>Fru2
--SLFFIIIVALIVLF------------AVH------QKSARLLENMDTSVDPCDNFFEY
ACGSWLKQNVIPESSSVYSTFMTLRDSLDIFVKEVLK--TVEGEAVALTKAKTLYKSCIN
DREIEKGGTPLIEMLPDVYDWPIAVDNWEAKLWRLEDVIAKLNVN-YGSQLVINFFIGID
DKDSSSHIIHVGLGLCLGLPSR-DQFACTGSSE-ALCKAYMQFMTEL-AKLIAVNETQIS
EEVIRILEFESDLANATDTQEDRNHPGFLYNKMELGDLNANFQKFNWSYFTAKIMNTV-N
VTIPETKIMNYAPNYFRRLNHILAKYSKRDLQNYMVWRFVMSMVMSLSGSYRETRKEYRK
VVYGTI-KETEMWRQCVSFVNNNMDEAVGRLYVE-QAFSEKSKEMVSEMIKEIQEVFINN
LEQLTWMDRQTKEAAKQKAKAIREQIGYDDKILDDEYLNSEYSINFSADK-YFENILHNS
ENSQKKRLQKLH-QKVNRENWVTGAAVVNAFYSTSKNQIVFPAGILQLPFF-SKSQSNSL
NYGGIGMVIGHEITHGFDNNGRHHDEKGDMKDWWTKESNERFLELSKCMVNQYSNFTLDV
DSGTHMNGKNTLAENIADNGGLRQAFQAYKNH--VAMH--GP--DPPLPGI-DLSHDQLF
FLNFAQVWCSKARPEHVLSSVNSDTHSQGIFRVLGTLQNFPQFAETFKCKNGSYMSPEKR
CRVW
>Fru3
---------------------------------------AARLLQNMDTSVKPCDNFYQY
ACGGWLERHVIPETSSRHSVFDILRDKLEIVLKGVL-ETEREQDRDAIRKAKVLYSSCMN
ESLIEQDSQPLLNLLESIGDWPAASEDWNTSAWNLEDTLATLTAR-FHKKVLLDMYVWTD
DRDSRRHIIYIDQP-SLGMPSR-DYYLNDGNYK-KVREAYLQFMVSI-AKITTQDDERLW
EEMTQVLELETDIANVSLD-MEGKGICRWFN-HTVWLFKSCFQGFNWTRYIQGVLSCV-S
IDVLLEEVVVYSSPYLDKMNDVLPKHSVRTMQNYLMWQLIVDRVNNLSRRFKDARARYRK
TLYGTT-AEDAWWRECVRYVQSSMENAVGALYVR-ETFAGESKQMVSDLIRKIQKAYVET
LEELRWMDGPSKEKAREKAMAIKEHIGYPDHILQEQKLDQEYALNFSEEH-YFENILENL
RCEAHKSLKKLR-EPVDPDMWIIGAAVVNAFYSPNRNQIVFPAGILQPPFF-SKHQHQAL
NFGGIGMVIGHEITHGFDDNGRNFDKDGNMLNWWSNYSAEHFKEQSQCMVQQYGNFNWKL
AGGQNVSGAFTLGENIADNGGVRQAYKAYLKW--VETE--GE--EPRLPGL-DMDHKQLF
FLNFAQVWCGAYRPEYASQSIKTDSHSPLEYRVFGSLQNFEAFSEAFQCPKGSAMNPELK
CRVW
>HsaMMEL
--VTAALVALGVLYADKPRGIPEAQEVSEVCTTPGCVIAAARILQNMDPTTEPCDDFYQF
ACGGWLRRHVIPETNSRYSIFDVLRDELEVILKAVL-ENSTAKDRPAVEKARTLYRSCMN
QSVIEKGSQPLLDILEVVGGWPVAMDRWNETEWELERQLALMNSQ-FNRRVLIDLFIWND
DQNSSRHIIYIDQP-TLGMPSR-EYYFNGGSNR-KVREAYLQFMVSV-ATLLPRDSCLVQ
EDMVQVLELETQLAKATVPQEERHDVIALYHRMGLEELQSQFKGFNWTLFIQTVLSSV-K
IKLLPDEVVVYGIPYLQNLENIIDTYSARTIQNYLVWRLVLDRIGSLSQRFKDTRVNYRK
ALFGTM-VEEVRWRECVGYVNSNMENAVGSLYVR-EAFPGDSKSMVRELIDKVRTVFVET
LDELGWMDEESKKKAQEKAMSIREQIGHPDYILEERRLDEEYSLNFSEDL-YFENSLQNL
KVGAQRSLRKLR-EKVDPNLWIIGAAVVNAFYSPNRNQIVFPAGILQPPFF-SKEQPQAL
NFGGIGMVIGHEITHGFDDNGRNFDKNGNMMDWWSNFSTQHFREQSECMIYQYGNYSWDL
ADEQNVNGFNTLGENIADNGGVRQAYKAYLKW--MAEG--GK--DQQLPGL-DLTHEQLF
FINYAQVWCGSYRPEFAIQSIKTDVHSPLKYRVLGSLQNLAAFADTFHCARGTPMHPKER
CRVW
>MmuSEP
--LLGAIVTLGVFYSIVKRALRDSSLKSDICTTPSCVIAAARILENMDQSRNPCENFYQY
ACGGWLRHHVIPETNSRYSVFDILRDELEVILKGVLEDSTSQ-HRPAVEKAKTLYRSCMN
QSVIEKDSEPLLSVLKMVGGWPVALDKWNETKWELERQLAVLNSQ-FNRRVLIDLFIWND
DQNSSRHVIYIDQP-TLGMPSR-EYYFQEDNNH-KVRKAYPEFMTSV-ATMLSKESAMVR
EEMAEVLELETHLANATVPQEKRHDVTALYHRMDLMELQERFKGFNWTLFIQNVLSSV-E
VELFPDEVVVYGIPYLENLEDIIDSYSARTMQNYLVWRLVLDRIGSLSQRFKEARVDYRK
ALYGTT-VEEVRWRECVSYVNSNMESAVGSLYIK-RAFSKDSKSTVRELIEKIRSVFVDN
LDELNWMDEESKKKAQEKAMNIREQIGYPDYILEDKHLDEEYSLTFYEDL-YFENGLQNL
KNNAQRSLKKLR-EKVDQNLWIIGAAVVNAFYSPNRNQIVFPAGILQPPFF-SKDQPQSL
NFGGIGMVIGHEITHGFDDNGRNFDKNGNMLDWWSNFSARHFQQQSQCMIYQYGNFSWEL
ADNQNVNGFSSLGENIADNGGVRQAYKAYLRW--LADG--GK--DQRLPGL-NLTYAQLF
FINYAQVWCGSYRPEFAVQSIKTDVHSPLKYRVLGSLQNLPGFSEAFHCPRGSPMHPMKR
CRIW
>RnoNEPII
LLLMGAIVTLGVFYS---IVLRDSSQKSDICTTPSCVIAAARILQNMDQSKKPCDNFYQY
ACGGWLRHHVIPETNSRYSVFDILRDELEVILKGVLEDSSVQH-RPAVEKAKTLYRSCMN
QSVIEKDSEPLLNVLDMIGGWPVAMDKWNETKWELERQLAVLNSQ-FNRRVLIDLFIWND
DQNSSRHVIYIDQP-TLGMPSR-EYYFKEDSH--RVREAYLQFMTSV-ATML-PGETDLV
QE---------EMAQATVPQEKRHDVTALYHRMGLEELQERFKGFNWTLFIQNVLSSV-Q
VELLPNEVVVYGIPYLENLEEIIDVFPAQTLQNYLVWRLVLDRIGSLSQRFKEARVDYRK
ALYGTT-MEEVRWRECVSYVNSNMESAVGSLYIK-RAFSKDSKSIVDELIEKIRSVFVDN
LDELNWMDEESKKKAQEKALNIREQIGYPDYILEDRHLDEEYSLTFSEDL-YFENGLQNL
KNNAQRSLKKLR-EKVDQNLWIIGAAVVNAFYSPNRNLIVFPAGILQPPFF-SKDQPQAL
NFGGIGMVIGHEITHGFDDNGRNFDKNGNMLDWWSNFSARHFRQQSQCMIYQYSNFSWEL
ADNQNVNGFSTLGENIADNGGVRQAYKAYLQW--LAEG--GR--DQRLPGL-NLTYAQLF
FINYAQVWCGSYRPEFAIQSIKTDVHSP--LKVLGSLQNLPGFSEAFHCPRGSPMHPMNR
CRIW
>Ame1
VTLLATCLFILLLLALNTSRECVQEPRPNICMTEECIRTAASLLSAMDRTAAPCVNFFQY
ACGTWNRRHVIPEDRSSISTFEVLANQLQVILKRILEEPPNNEDNNATLKAKMFYKSCMD
IPRIREGDTPLRKTLEFLGGWPVVVGPWKPPPYSVEVLLGRLRGQ-YNEGVLLEQWVGPD
DKNSSANILQLDQM-QVALPSR-DYYLKKSSES--QLHAYHRYMTNV-AVLMGANRQTAV
EEFNRVINLEKQLANVSIPEDDRHDTSAIYRKLTLRELQREIPQLKWHEYLQEFINSP--
--ITEEPIVAYAMPYFMQMGRIVKRTDRRTLHNYILWRLVMSIMPHMIDEYQQKRVEFRK
ILLGIL-SERDRWSQCVEWTNKKLGMAVGALFIR-DNFNHESKETALEMIRTIREAFNEL
LAENHWMDNETRTVAKNKANSMNERIGYPEFLKDPVELSKEYVLNITENH-FLENVLAVL
RYDAYHNLEKLR-KPVDKDKWSTEPAVVNAFYNPNKNDIVFPAGILQPLFY-SQHFPKSL
NYGGIGVVIGHEITHGFDDKGRQFDKDGNMMQWWNNATVKAFRERAQCIVDQYSRYKLQ-
EVDLYINGKMTQGENIADNGGLKQSFRAYKKW--VSIH--GE--EPLLPGV-NLTHDQLF
FLNYAQIWCGSMRPEDALTKIRSSVHSPGPIRVLGPLSNSEDFARAYDCPPGSPMNPTQK
CNVW
>Aga1
--MSLEIIIFHASFMS------------RIF------IAASSLLAAMDRTADPCKDFFQF
ACGTWNKMHVIPEDRSSISTFEVLADQQQAILKGVLEEPVNKEDNRATKKAKAFYKSCMN
LEQIRLDVQALRKSLKKLGGWPVIEKNWTVPSTSIEHLLGKLTGE-YDEPGLVELYVGAD
DKNSSMNIIQVDQL-LLALPSR-DYYLKESSEG--DMKAYHRYMTQI-AILMGADKDKAA
EELQRIVEFEVRLANATLPEADRHDTSAIYTKITLPELQRRVPQINWKEYLQTTLGTV--
-ALHPNSIVSYAMPYLVELGKILRDTDRRIVHNYAIWRLVMSIMTHMIDDYQKERVEFRR
KLLGIQ-SERNRWSQCVEWTNKKLGMAVGALFIR-DNFNQESKETALTMIHTIREAFNEL
LADIDWMDDETRAVAKEKADAMNERIGYPDILTNADELEKEYVLTIHGGL-FLENILSIL
KWEAERNLQLLR-KPVDKNKWATEPAVVNAFYNPNKNDIVFPAGILQPLFY-SQNFPKSL
NYGGIGVVIGHEITHGFDDKGRQFDKDGNMMQWWNNATIKTFRERAQCIIDQYSRYKID-
EVGLYMDGRMTQGENIADNGGLKQSYRAYRKW--VSQH--GS--EPDLPGL-NMTHDQLF
FLNYAQIWCGSMRPEDALTKIRSSVHSPGIIRVIGPLSNSRDFAEAYRCPLGSPMNPVSK
CSVW
>DmeNEP1
--LVLAIAFTVLGAAINQDSGSAHEGQDNICMTQECVRTAASLLSAMDLNSDPCEDFFQY
ACGTWNKMHPIPEDRSSISTFEVLSDQQQVILRAVLEEPIDERDNKATIKAKTFFKSCMD
IPQIRKGTGRLKQVLQSLGGWPVIERNWSPPADSVERLMGQLRLN-YSEPVMIELYVGAD
DKNSSVNILQMDQL-QYALPSR-DYYLKESSAN--DRRAYHRYMTQV-ALLLGADPATAA
AELEKVVLFETQLVNVSLPEADRHDTSLVYRKMLLPELQELVPEVQWQEYLQAALGPG--
IPLQEDPLVTYGLHYLTEMGKILAHTDRRVVHNYMLWRLVMSLMSHMIDEYQRERVEFRK
ILMGIQ-SERTRWSQCVEWTNKKLGVAVGALFIR-DNFNQESKEVALEMIHTIRAAFNEL
LAENDWMDDETRAVAKEKADSMNERIGYPELLTNATELEQEYVLTIVPDN-FINNVLSIL
QWESEKMLRLLR-QPVDKEKWTTEPAVVNAFYNPNKNDIVFPAGILQPLFY-SQHFPKSL
NYGGIGVVIGHEITHGFDDKGRQFDKEGNMMQWWNNATIEAFRERTQCVIDQYSRYKIN-
EVDMFMDGRMTQGENIADNGGLKQAFRAYKKW--ETLH--GR--EQQLPGL-NMTHDQLF
FLNYAQIWCGSMRPEDALTKIRSAVHSPGFVRVLGPLSNSRDFASAYKCPLGSTMNPAEK
CSVW
>Dps1
----------------------------NICMTQECVRTAASLLSAMDMTADPCEDFFQY
ACGTWNKVHPIPEDRSSISTFEVLSDQQQVILRGVLEEPIDERDNQATIKAKTFFKSCMD
IPQIRKGSGRLKQVLKALGGWPVIEPNWQPPDDSVEKLMGHLRLN-YSEPVLIELYVGAD
DKNSSVNILQMDQL-QYALPSR-DYYLKESSAN--DRKAYHRYMTQV-SVLLGANPATAA
AELEKVVLFETQLVNVSLAEADRHDTSAVYRKMTLPELQQLVPEVKWEEYLQTALGPG--
IKLQADPLVTYGLRYLTDMGKILRRTDRRVIHNYMLWRLVMSLMTHMIDEYQRERVEFRK
ILMGIQ-SERTRWSQCVEWTNKKLGVAVGALFIR-DNFNQESKEVALEMIHTIRAAFNEL
LAENDWMDDETRAVAKEKADSMNERIGYPEVLTNATELEQEYVLTVVPDN-FIDNVLSIL
QWESEKVLHLLR-QPVDKEKWTTEPAVVNAFYNPNKNDIVFPAGILQPLFY-SQHFPKSL
NYGGIGVVIGHEITHGFDDKGRQFDKEGNMMQWWNNATIEAFRERTQCVIDQYSRYKIN-
EVDMFMDGRMTQGENIADNGGLKQAFRAYKKW--ETLH--GR--ELQLPGL-NMTHDQLF
FLNYAQIWCGSMRPEDALTKIRSSVHSPGFVRVLGPLSNSRDFARAYNCPLGCNMNPEEK
CSVW
>Aga4
IPAAMLPIGLLFLLLSQTADDVERRCEPRRVLPADCLAQVAIMKQYMDPDADPCDDFYQY
ACGNWDRVNPIPKDKAALDTFELLRESLDLVLKQLLEQPDGTKKDDAEMKARHLFVSCMN
YELIERGLEPLRTLLHSLGGWPVLEPHWDESSFDWLNLTAALRR--YNNDVLIVEWVGPD
IKNSDENIVQFDQT-SLGLPTR-DYYLQPGNRK--YLEAYRQFMLEV-IGLLPADT--AR
QATDEMIEFETQLANITSTPEERNNVSTLYRKLMLDQLQEEVPQINWTHYLTIVTERP--
--VNGSFVVMFAMSYMRDLVELIDQTEPRIVANYLLWRFVRHRINNLDDRFLGAKQRFSN
ALFGRE-RNPPRWKNCVTQVNANMGMAVGAMFVR-RYFDENSKRDTLTMTHELQDAFREI
LGRTGWIDMATRQLAEQKVNAMSLRIGYPDFILDPEQLSARYALEIHPDR-YFENTLNVL
SHIRRTDQEKLG-QPVNKTAWHTAPAVVNAYYSRNKNQIMFPAGILQPPFY-HRHLPKAI
NYGGIGVVIGHELTHGFDDKGRLFDRDGNLYRWWSDRAIEEFHERAACLVEQYGRYRIA-
EVDVQLDGENTQGENIADNGGIKQAFLAYSKW--LAAQ--TD--RETLPGL-NVTRTQLF
FLNFAQIWCGAMRPEATRNKLKTAVHSPGRFRVIGTLSNSEDFAREYHCPVGSTMNPPGK
CSVW
>Ame4
PRGLGVFLPWSAIVDQLRSKFFKYDNIEERSDDSDSSAQAKIMLKYMDKSTDPCEDFYQF
ACGNWARHNPIPKDKAAYDTFEMIRESLDSVLKELLEKEVMLNTDDAIVKAKHLFQSCMN
YEILEQMERPLIQLLDELGGWPILRPNWDPEKFDWLLLVAQLRL--YNNDILISEWVAPD
IKNSDQYVIQFDQT-SLGLPTR-DYFLQPSNMI--YLKAYKNYLIKI-STLLGASLQNAT
MDADELIEFETKLAKITSSPDERRNLSELYQRMSIGELRTLIPQINWHRYLTIVLARP--
--TNISPVVVYAMQYIQDLVNLLSKTSPRTIANYLLWRFVRHRVNNLDDRFQEAKQKFYY
ILFGRE-QAPPRWKNCVAQVNSNMGMAVGSMFVK-KYFDEKSKNDTLSMTREIQQSFKEL
LNQTSWIDDETKELATEKVNAMLLRIGYPDFILQPELLNERYKIVIRPDK-YFENTLNIL
QHLTRVEQDRLG-SPVNKTLWNTAPAVVNAYYSRSKNRIMFPAGILQPPFY-HRYFPRCL
NYGGIGVVIGHEITHGFDDKGRLFDKDGNLHRWWKDEAIYGFHQRAQCLIDQYSHYIVP-
EVGMKIDGMNTQGENIADNGGIKQAFRAYEKW--LRLN--ED-ADETLPGL-NATGKQLF
FLNFAQVWCGSMRPEATRNKLKTAVHSPGKFRVIGTLSNSKDFAEVFHCPLGTPMNPIKK
CSVW
>DmeNEP4
LPVVMLPLTLVLILIMILAAERARRCQPPLGIPRECLTQAKTMKRYMDNKVDPCVDFYKY
ACGNWERLHPIPKDKAGFDTFEMLRESLDLVLRNLLEKNTPVHSQDAQLKAKNLYRSCVN
SAVLAKGLEPLHTLIRELGGWPVLESQWSESNFNWQVLAATLRR--YNNDILIVQWVGAD
IKNSEENIVQFDQT-GLGLPTR-EYFLQPSNAK--YLQAYQRYMAEV-MHKMGASKADAQ
RVASELVAFETQLAGITAPAEQRLNVTKLYKRMTLDQLQAVVPEIKWRAYLQSLQDRE--
--VLGTEVVIYAVEYMSKLVTLLDETDPRTVSNYMMWRFVRHRINNVDDRFDDIKQSFYH
ALFGRE-ESPQRWKVCIAQVNTNMGMAVGSMFVS-RYFDNNSKRDTLRMTHDLQQAFRDI
LKTTDWLDDTTKQLAEEKVNAMSLKIGYPDFILNPSELNSKYAIEIYPEK-YFENTLNVL
LHTAKTEQAKLH-ERVNKTNWQTAPAIVNAYYSRNKNQIMFPAGILQPPFY-HRHFPKSL
NFGGIGVVIGHELTHGFDDKGRLFDRNGNIHKWWTDSSIRGFDERARCIIAQYSNYTVE-
EVGIVLNGESTQGENIADNGGLRQAFHAYQRW--LKEH--PS--EEILPGL-NMTGPQLF
FLNFGQVWCGAMRPEAIRNKLNTAIHSPGRFRVIGTLSNSVDFAREFNCPLGSPMNPQKK
CSVW
>Dps4
-------------------------------------TQAQTMKRYMDTSVDPCVDFYKY
ACGNWEKLHPIPKDKAGFDTFEMLRESLDLVLRNLLKSTPSGIVHNAQLKAKHLYRSCVN
SQLLARGLEPLHSLIQDLGGWPVLDQQWSDANFNWQVLAATLRR--YNNDILIVQWVGAD
IKNSEENIIQFDQT-GLGLPTR-EYFLQPSNAK--YLTAYQRYMSEV-MQKMGAAKKEAL
STARELIAFETSLAAITAPAEQRLNVTKLYKRMTLQQLEDLVPEIGWTAYLSTLQDRE--
--VSDSEIVIYAVDYMKHLVTLLAETEPRIIANYMMWRFVRHRINNVDDRFDDIKQSFYH
ALFGRE-ESPQRWKVCIAQVNTNMGMAVGSMFVT-RYFDDNSKRDTLRMTHDLQQAFRDI
LKKTDWLDQTTKQLAEEKVNAMSLKIGYPDFILNAGELNEKYAIEIHPEK-YFENTLNVL
LHTARTEQSKLH-ERVNKTNWQTAPAIVNAYYSRNKNQIMFPAGILQPPFY-HRHFPKSL
NFGGIGVVIGHELTHGFDDKGRLFDRNGNIHKWWTDSAIRGFDERARCIIAQYSNYTVD-
EVGIVLNGESTQGENIADNGGLRQAFHAYKRW--LRDH--PE--QEVLPGL-NMTAQQLF
FLNFGQVWCGAMRPEAIRNKLNTAIHSPGRFRVIGTLSNSYDFAREFQCAAGTPMNPITK
CSVW
